# Supplementary material for: Untargeted Metabolomics Reveal Parenteral Nutrition-Associated Alterations in Pediatric Patients with Short Bowel Syndrome
Source: Metabolites. 2022 Jun 27;12(7):600. doi: 10.3390/metabo12070600 (PMC9319335; doi:10.3390/metabo12070600)
Supplement: Supplementary file 1 [file metabolites-12-00600-s001.zip]

Archive with 3 entries (3 files):
- Supplementary table S2.xlsx
- Supplemntary file S1.pdf
- Supplmentary table S1.xlsx
