# Supplementary material for: Untargeted Metabolomics Reveal Parenteral Nutrition-Associated Alterations in Pediatric Patients with Short Bowel Syndrome
Source: Metabolites. 2022 Jun 27;12(7):600. doi: 10.3390/metabo12070600 (PMC9319335; doi:10.3390/metabo12070600)
Supplement: Supplementary file 1 [file metabolites-12-00600-s001.zip › Supplementary table S2.xlsx]

## Sheet: positive mode
Metabolite ID	ratio	t.test_p.value	t.test_p.value_BHcorrect	wilcox.test_p.value	wilcox.test_p.value_BHcorrect	VIP	sample	LCplatform	Name	Formula	Molecular.Weight	Actual.RT	KEGG.ID	ID	HMDB.ID	DeltaMass..Da.	DeltaMass..ppm.	mzVault.Best.Match	mzCloud.Best.Match	ChemSpider.Results	level	Super.class	Class	Sub.class	Family	Pathway	label
0.858_328.1422	4.3014	0.0413	0.2671	0.0408	0.2218	1.8551	PNAC-1:PNAC-0	Amide:pos	Tyr-phe	C18 H20 N2 O4	328.142	0.858	#N/A	S2665517	HMDB0029112	-0.0001	-0.2377	#N/A	#N/A	3	level4	Organic acids and derivatives	Carboxylic acids and derivatives	Amino acids, peptides, and analogues	Amino acids, peptides, and analogues	#N/A	up
0.878_470.3402	3.4986	0.0003	0.0875	0.0015	0.1135	1.5558	PNAC-1:PNAC-0	Amide:pos	Enoxolone	C30 H46 O4	470.34	0.878	C02283	S9710	#N/A	0.0006	1.1826	#N/A	#N/A	25	level4	Terpenoids	Triterpenoids (C30)	Oleananes	Terpenoids	NULL	up
0.898_460.3189	1.8749	0.006	0.1304	0.0087	0.1389	1.0873	PNAC-1:PNAC-0	Amide:pos	(1s,3r,5z,7e,22e)-9,10-secoergosta-5,7,10,22-tetraene-1,3,24,25,28-pentol	C28 H44 O5	460.319	0.898	#N/A	S7826196	#N/A	0.0001	0.1372	#N/A	#N/A	3	level4	#N/A	#N/A	#N/A	#N/A	#N/A	up
0.956_208.1102	1.8425	0.0369	0.2509	0.0507	0.238	1.412	PNAC-1:PNAC-0	Amide:pos	Asarone	C12 H16 O3	208.11	0.956	C17846	S552532	HMDB0031469	0.0003	1.321	#N/A	#N/A	26	level4	Benzenoids	Phenol ethers	Anisoles	Benzene and derivatives	NULL	up
0.994_330.1216	3.3544	0.0087	0.1415	0.0154	0.1521	2.2361	PNAC-1:PNAC-0	Amide:pos	4-[(e)-2-{[2-(4-hydroxyphenyl)ethyl]amino}vinyl]-2,3-dihydro-2,6-pyridinedicarboxylic acid	C17 H18 N2 O5	330.122	0.994	#N/A	S4444620	#N/A	0.0001	0.2166	#N/A	#N/A	2	level4	#N/A	#N/A	#N/A	#N/A	#N/A	up
0.997_284.1163	1.9853	0.0059	0.1304	0.0326	0.2006	1.3435	PNAC-1:PNAC-0	Amide:pos	Metominostrobin	C16 H16 N2 O3	284.116	0.997	C18559	S4588319	#N/A	0.0002	0.618	#N/A	#N/A	1	level4	#N/A	#N/A	#N/A	#N/A	NULL	up
1.06_480.2913	31.5555	0.0111	0.1512	0.0023	0.1135	3.0933	PNAC-1:PNAC-0	Amide:pos	(1r,4s,6r)-1-[(e)-{(1r,3as,7ar)-1-[(2r)-6-hydroxy-6-methyl-2-heptanyl]-7a-methyloctahydro-4h-inden-4-ylidene}methyl]-1,3,4,5,6,7-hexahydro-2-benzothiophene-4,6-diol 2,2-dioxide	C27 H44 O5 S	480.291	1.06	#N/A	S7826393	#N/A	0.0004	0.8075	#N/A	#N/A	3	level4	#N/A	#N/A	#N/A	#N/A	#N/A	up
1.131_335.1765	4.6471	0.0397	0.2608	0.0622	0.2586	1.5343	PNAC-1:PNAC-0	Amide:pos	Hydroxychloroquine	C18 H26 Cl N3 O	335.176	1.131	C07043	S3526	HMDB0015549	0.0001	0.1794	#N/A	#N/A	1	level4	Organoheterocyclic compounds	Quinolines and derivatives	Aminoquinolines and derivatives	Aminoquinolines and derivatives	NULL	up
1.184_628.2898	5.9452	0.021	0.19	0.0117	0.1471	2.4034	PNAC-1:PNAC-0	Amide:pos	Primary fluorescent chlorophyll catabolite	C35 H40 N4 O7	628.29	1.184	C18098	S21865480	#N/A	0.0001	0.1309	#N/A	#N/A	2	level4	#N/A	#N/A	#N/A	#N/A	map00860 Porphyrin and chlorophyll metabolism;	up
1.191_300.1476	2.9121	0.0129	0.157	0.0087	0.1389	1.9957	PNAC-1:PNAC-0	Amide:pos	Bifenazate	C17 H20 N2 O3	300.148	1.191	C18589	S154052	#N/A	0.0002	0.8127	#N/A	#N/A	1	level4	#N/A	#N/A	#N/A	#N/A	NULL	up
1.228_373.298	14.9634	0.0399	0.2608	0.0033	0.1135	2.6945	PNAC-1:PNAC-0	Amide:pos	(5z,8z,11z,14z)-1-(4-morpholinyl)-5,8,11,14-icosatetraen-1-one	C24 H39 N O2	373.298	1.228	#N/A	S4446553	#N/A	-0.0001	-0.315	#N/A	#N/A	1	level4	#N/A	#N/A	#N/A	#N/A	#N/A	up
1.408_477.2554	2.2131	0.0105	0.1463	0.0046	0.1213	2.6664	PNAC-1:PNAC-0	Amide:pos	Epothilone c	C26 H39 N O5 S	477.255	1.408	C15694	S8066896	#N/A	0.0005	1.0125	#N/A	#N/A	1	level4	PK Polyketides	PK04 Macrolides and lactone polyketides	Null	Polyketides[PK]	NULL	up
1.472_246.1005	3.3622	0.0361	0.2507	0.0256	0.1861	2.0553	PNAC-1:PNAC-0	Amide:pos	N-acetyl-trp-oh	C13 H14 N2 O3	246.101	1.472	#N/A	S610602	HMDB0013713	0.0001	0.3433	#N/A	#N/A	6	level4	Organic acids and derivatives	Carboxylic acids and derivatives	Amino acids, peptides, and analogues	Amino acids, peptides, and analogues	#N/A	up
2.339_598.2432	5.3821	0.0025	0.0895	0.0033	0.1135	2.4202	PNAC-1:PNAC-0	Amide:pos	15-oxo-beta-bilirubin	C33 H34 N4 O7	598.243	2.339	C20667	S29368373	#N/A	0.0005	0.8394	#N/A	#N/A	2	level4	#N/A	#N/A	#N/A	#N/A	NULL	up
6.297_365.1321	4.7293	0.0019	0.0895	0.0033	0.1135	2.8951	PNAC-1:PNAC-0	Amide:pos	2-acetamido-1,5-anhydro-2-deoxy-3-o-beta-d-galactopyranosyl-d-arabino-hex-1-enitol	C14 H23 N O10	365.132	6.297	#N/A	S17216181	HMDB0002278	-0.0001	-0.1891	#N/A	#N/A	2	level4	Organic oxygen compounds	Organooxygen compounds	Carbohydrates and carbohydrate conjugates	Carbohydrates	#N/A	up
6.364_157.1107	1.5393	0.0114	0.1525	0.397	0.6449	2.1322	PNAC-1:PNAC-0	Amide:pos	Tranexamic acid	C8 H15 N O2	157.111	6.364	C12535	S10482000	HMDB0014447	0.0004	2.4536	#N/A	#N/A	6	level4	Organic acids and derivatives	Carboxylic acids and derivatives	Amino acids, peptides, and analogues	Amino acids, peptides, and analogues	NULL	up
7.222_117.1151	2.1498	0.013	0.157	0.0622	0.2586	1.6833	PNAC-1:PNAC-0	Amide:pos	2-(diethylamino)ethanol	C6 H15 N O	117.115	7.222	#N/A	S13842001	HMDB0033971	-0.0003	-2.281	#N/A	#N/A	1	level4	Organic nitrogen compounds	Organonitrogen compounds	Amines	Amines	#N/A	up
0.712_272.0719	0.1622	0.0136	0.1619	0.02	0.1676	1.9935	PNAC-1:PNAC-0	Amide:pos	(1e)-1-(4-methoxyphenyl)-1-penten-3-yl hydrogen sulfate	C12 H16 O5 S	272.072	0.712	#N/A	S74853080	HMDB0132998	0	0.1536	#N/A	#N/A	2	level4	Benzenoids	Phenol ethers	Anisoles	Benzene and derivatives	#N/A	down
0.713_590.1027	0.3858	0.0277	0.2205	0.0064	0.1316	1.0367	PNAC-1:PNAC-0	Amide:pos	Udp-2-acetamido-4-amino-2,4,6-trideoxy-alpha-d-glucose	C17 H28 N4 O15 P2	590.103	0.713	C04630	S25061226	#N/A	0	0.015	#N/A	#N/A	3	level4	#N/A	#N/A	#N/A	#N/A	map00520 Amino sugar and nucleotide sugar metabolism; map01100 Metabolic pathways;	down
0.715_208.0521	0.163	0.0036	0.1116	0.0154	0.1521	1.3034	PNAC-1:PNAC-0	Amide:pos	Cys-ser	C6 H12 N2 O4 S	208.052	0.715	#N/A	S15746256	HMDB0028784	0.0003	1.3746	#N/A	#N/A	2	level4	Organic acids and derivatives	Carboxylic acids and derivatives	Amino acids, peptides, and analogues	Amino acids, peptides, and analogues	#N/A	down
0.816_466.345	0.2851	0.0439	0.2703	0.0622	0.2586	1.7795	PNAC-1:PNAC-0	Amide:pos	Phylloquinone oxide	C31 H46 O3	466.345	0.816	C05849	S4444391	#N/A	0.0003	0.5818	#N/A	#N/A	3	level4	PR Prenol Lipids	PR02 Quinones and hydroquinones	PR0203 Vitamin K	Prenol lipids[PR]	map00130 Ubiquinone and other terpenoid-quinone biosynthesis; map01100 Metabolic pathways;	down
0.817_448.3344	0.2777	0.0437	0.2703	0.0622	0.2586	1.767	PNAC-1:PNAC-0	Amide:pos	(1s,3r,5z,7e)-25-fluoro-9,10-secoergosta-5,7,10-triene-1,3,24-triol	C28 H45 F O3	448.334	0.817	#N/A	S7826409	#N/A	-0.0009	-2.0406	#N/A	#N/A	2	level4	#N/A	#N/A	#N/A	#N/A	#N/A	down
0.827_440.3404	0.2151	0.0254	0.2102	0.0622	0.2586	1.0981	PNAC-1:PNAC-0	Amide:pos	(3beta,17e)-17-{[3-(1-pyrrolidinyl)propyl]imino}androst-5-en-3-yl acetate	C28 H44 N2 O2	440.34	0.827	C14928	S221047	#N/A	0.0001	0.1603	#N/A	#N/A	1	level4	#N/A	#N/A	#N/A	#N/A	NULL	down
0.858_264.0392	0.0739	0.0215	0.191	0.0001	0.0674	1.546	PNAC-1:PNAC-0	Amide:pos	9-methoxy-2-(methylsulfanyl)-4,9-dihydro[1,3]thiazino[6,5-b]indole	C12 H12 N2 O S2	264.039	0.858	#N/A	S8691176	HMDB0036649	0.0001	0.484	#N/A	#N/A	1	level4	Organoheterocyclic compounds	Indoles and derivatives	Indoles	Indoles	#N/A	down
0.859_392.2	0.0965	0.0336	0.243	0.0004	0.1011	1.1284	PNAC-1:PNAC-0	Amide:pos	Glabrol	C25 H28 O4	392.2	0.859	#N/A	S421852	HMDB0029531	0.0012	3.0826	#N/A	#N/A	10	level4	Phenylpropanoids and polyketides	Flavonoids	Flavans	Flavonoids	#N/A	down
0.869_281.1422	0.2395	0.0199	0.19	0.0117	0.1471	2.155	PNAC-1:PNAC-0	Amide:pos	1-methoxy-6-methyl-5,6,6a,7-tetrahydro-4h-dibenzo[de,g]quinolin-2-ol	C18 H19 N O2	281.142	0.869	#N/A	S4477800	HMDB0030312	0.0007	2.3128	#N/A	#N/A	2	level4	Alkaloids and derivatives	Aporphines	null	Alkaloids and derivatives	#N/A	down
0.883_367.3088	0.3515	0.0023	0.0895	0.0064	0.1316	1.0075	PNAC-1:PNAC-0	Amide:pos	Prostaglandin f2alpha dimethylamine	C22 H41 N O3	367.309	0.883	#N/A	S4446227	#N/A	0.0001	0.3339	#N/A	#N/A	2	level4	#N/A	#N/A	#N/A	#N/A	#N/A	down
0.913_201.1368	0.4921	0.0011	0.0875	0.0023	0.1135	1.1323	PNAC-1:PNAC-0	Amide:pos	Capryloylglycine	C10 H19 N O3	201.137	0.913	#N/A	S76040	HMDB0000832	0.0003	1.6606	#N/A	#N/A	4	level4	Organic acids and derivatives	Carboxylic acids and derivatives	Amino acids, peptides, and analogues	Amino acids, peptides, and analogues	#N/A	down
0.93_232.1576	0.04	0.0146	0.1678	0.2074	0.4369	1.8038	PNAC-1:PNAC-0	Amide:pos	Norfentanyl	C14 H20 N2 O	232.158	0.93	#N/A	MReference-2486	HMDB0061006	0.0001	0.3776	#N/A	31.5	8	level3	Benzenoids	Benzene and substituted derivatives	Anilides	Benzene and derivatives	#N/A	down
0.935_367.0837	0.0764	0.0144	0.1678	0.1093	0.3245	2.11	PNAC-1:PNAC-0	Amide:pos	Betiatide	C15 H17 N3 O6 S	367.084	0.935	#N/A	S161231	#N/A	-0.0001	-0.2269	#N/A	#N/A	1	level4	#N/A	#N/A	#N/A	#N/A	#N/A	down
0.943_251.2249	0.0092	0.0079	0.1415	0.0622	0.2586	1.919	PNAC-1:PNAC-0	Amide:pos	Pumiliotoxin 251d	C16 H29 N O	251.225	0.943	C20031	S4944741	#N/A	0	0.1072	#N/A	#N/A	2	level4	Venoms	Frog venoms	Alkaloids	Venoms	NULL	down
0.944_234.137	0.0419	0.0045	0.1229	0.1786	0.4121	2.212	PNAC-1:PNAC-0	Amide:pos	Gy5875000	C13 H18 N2 O2	234.137	0.944	C11200	S15699	#N/A	0.0001	0.5463	#N/A	#N/A	3	level4	#N/A	#N/A	#N/A	#N/A	NULL	down
0.953_343.3085	0.0821	0.0004	0.0875	0.0023	0.1135	1.859	PNAC-1:PNAC-0	Amide:pos	Cedefingol	C20 H41 N O3	343.308	0.953	#N/A	S8103693	#N/A	-0.0002	-0.4523	#N/A	#N/A	1	level4	#N/A	#N/A	#N/A	#N/A	#N/A	down
0.969_211.1575	0.2227	0.017	0.1731	0.0622	0.2586	1.3748	PNAC-1:PNAC-0	Amide:pos	Elaeokanine c	C12 H21 N O2	211.157	0.969	C10592	S391168	#N/A	0.0002	1.154	#N/A	#N/A	1	level4	Alkaloids	Alkaloids derived from lysine	Indolizidine alkaloids	Alkaloids	NULL	down
0.996_315.2772	0.0309	0.0216	0.191	0.0507	0.238	1.3912	PNAC-1:PNAC-0	Amide:pos	(8e)-2-amino-8-octadecene-1,3,4-triol	C18 H37 N O3	315.277	0.996	#N/A	S28590759	HMDB0038057	-0.0001	-0.4505	#N/A	#N/A	1	level4	Organic nitrogen compounds	Organonitrogen compounds	Amines	Amines	#N/A	down
1.046_220.1214	0.0496	0.0086	0.1415	0.0622	0.2586	1.9834	PNAC-1:PNAC-0	Amide:pos	Phenylacetylglycine dimethylamide	C12 H16 N2 O2	220.121	1.046	C12958	S18406	#N/A	0.0002	0.9822	#N/A	#N/A	1	level4	#N/A	#N/A	#N/A	#N/A	NULL	down
1.088_215.1524	0.1202	0.0091	0.1415	0.0154	0.1521	1.4096	PNAC-1:PNAC-0	Amide:pos	11343172	C11 H21 N O3	215.152	1.088	C18830	S94028	#N/A	0.0003	1.3848	#N/A	#N/A	2	level4	#N/A	#N/A	#N/A	#N/A	NULL	down
1.173_187.1212	0.1699	0.0066	0.1304	0.0046	0.1213	1.3898	PNAC-1:PNAC-0	Amide:pos	Pivagabine	C9 H17 N O3	187.121	1.173	#N/A	S62118	#N/A	0.0003	1.7518	#N/A	#N/A	4	level4	#N/A	#N/A	#N/A	#N/A	#N/A	down
1.174_141.1157	0.1489	0.0033	0.109	0.0033	0.1135	1.3883	PNAC-1:PNAC-0	Amide:pos	Tropine	C8 H15 N O	141.116	1.174	C00729	MReference-1275	#N/A	0.0003	2.1521	#N/A	30.7	11	level3	Alkaloids	Alkaloids derived from ornithine	Tropane alkaloids	Alkaloids	map01100 Metabolic pathways;	down
1.174_153.1156	0.0728	0.013	0.157	0.0117	0.1471	2.3423	PNAC-1:PNAC-0	Amide:pos	Pseudopelletierine	C9 H15 N O	153.116	1.174	C10865	S21244466	HMDB0034580	0.0002	1.5567	#N/A	#N/A	14	level4	Organoheterocyclic compounds	Piperidines	Piperidinones	Piperidinones	#N/A	down
1.178_169.1106	0.212	0.0355	0.2493	0.0256	0.1861	1.1154	PNAC-1:PNAC-0	Amide:pos	Aceclidine	C9 H15 N O2	169.111	1.178	#N/A	S1902	#N/A	0.0004	2.1467	#N/A	#N/A	3	level4	#N/A	#N/A	#N/A	#N/A	#N/A	down
1.51_138.0432	0.3417	0.0449	0.2738	0.0408	0.2218	1.2839	PNAC-1:PNAC-0	Amide:pos	Urocanate	C6 H6 N2 O2	138.043	1.51	C00785	BGI565	HMDB0000301	0.0003	1.9383	93.5	84.3	8	level1	Organoheterocyclic compounds	Azoles	Imidazoles	Imidazoles	map00340 Histidine metabolism; map01100 Metabolic pathways;	down
11.644_233.09	0.2784	0.0166	0.1731	0.02	0.1676	1.4002	PNAC-1:PNAC-0	Amide:pos	8-(methylsulfinyl)octyl isothiocyanate	C10 H19 N O S2	233.09	11.644	#N/A	S7970426	HMDB0035923	-0.0008	-3.333	#N/A	#N/A	1	level4	Organosulfur compounds	Sulfoxides	null	Sulfoxides	#N/A	down
2.441_241.147	0.1437	0.0168	0.1731	0.0622	0.2586	1.2545	PNAC-1:PNAC-0	Amide:pos	Mfcd08705702	C16 H19 N O	241.147	2.441	#N/A	S37260	HMDB0060535	0.0003	1.4133	#N/A	#N/A	3	level4	Benzenoids	Benzene and substituted derivatives	Diphenylmethanes	Benzene and derivatives	#N/A	down
3.628_302.0797	0.0583	0.0439	0.2703	0.0507	0.238	1.8447	PNAC-1:PNAC-0	Amide:pos	(+/-)-hesperetin	C16 H14 O6	302.08	3.628	#N/A	S3467	HMDB0030746	0.0006	2.0724	#N/A	#N/A	52	level4	Phenylpropanoids and polyketides	Flavonoids	O-methylated flavonoids	Flavonoids	#N/A	down
4.249_222.137	0.0396	0.0007	0.0875	0.0117	0.1471	2.4471	PNAC-1:PNAC-0	Amide:pos	Mexacarbate	C12 H18 N2 O2	222.137	4.249	C18952	S9043	#N/A	0.0002	1.0045	#N/A	#N/A	4	level4	#N/A	#N/A	#N/A	#N/A	NULL	down
4.545_178.1109	0.0172	0.0013	0.0875	0.0154	0.1521	2.3305	PNAC-1:PNAC-0	Amide:pos	Nikethamide	C10 H14 N2 O	178.111	4.545	#N/A	S5296	#N/A	0.0003	1.6536	#N/A	#N/A	9	level4	#N/A	#N/A	#N/A	#N/A	#N/A	down
5.776_105.0792	0.1818	0.0012	0.0875	0.0087	0.1389	1.8178	PNAC-1:PNAC-0	Amide:pos	Diethanolamine	C4 H11 N O2	105.079	5.776	C06772	BGI232	HMDB0004437	0.0002	2.0594	56.6	#N/A	2	level3	Organic nitrogen compounds	Organonitrogen compounds	Amines	Amines	map00564 Glycerophospholipid metabolism;	down
6.301_131.0738	0.0867	0.012	0.1551	0.0006	0.1011	1.0416	PNAC-1:PNAC-0	Amide:pos	Skatole	C9 H9 N	131.074	6.301	C08313	MReference-215	HMDB0000466	0.0004	2.6703	#N/A	43.9	3	level3	Organoheterocyclic compounds	Indoles and derivatives	Indoles	Indoles	map00380 Tryptophan metabolism;	down

## Sheet: negative mode
Metabolite ID	ratio	t.test_p.value	t.test_p.value_BHcorrect	wilcox.test_p.value	wilcox.test_p.value_BHcorrect	VIP	sample	LCplatform	Name	Formula	Molecular.Weight	Actual.RT	KEGG.ID	ID	HMDB.ID	DeltaMass..Da.	DeltaMass..ppm.	mzVault.Best.Match	mzCloud.Best.Match	ChemSpider.Results	level	Super.class	Class	Sub.class	Family	Pathway	label
0.588_212.0323	16.3385	0.0188	0.4234	0.0046	0.2027	2.3354	PNAC-1:PNAC-0	Amide:neg	5-carboxyvanillic acid	C9 H8 O6	212.032	0.588	C18338	S15630	#N/A	0.0002	0.918	#N/A	#N/A	10	level4	#N/A	#N/A	#N/A	#N/A	#N/A	up
0.626_308.137	3.2718	0.0046	0.2894	0.0117	0.2607	1.9203	PNAC-1:PNAC-0	Amide:neg	Iprofenin	C15 H20 N2 O5	308.137	0.626	#N/A	S43576	#N/A	-0.0002	-0.796	#N/A	#N/A	2	level4	#N/A	#N/A	#N/A	#N/A	#N/A	up
0.637_294.1396	4.6596	0.004	0.2894	0.0033	0.1785	1.7813	PNAC-1:PNAC-0	Amide:neg	10-chloro-1,16-heptadecadiene-4,6-diyne-3,9-diol	C17 H23 Cl O2	294.14	0.637	#N/A	S4476451	HMDB0039134	0.0009	3.1334	#N/A	#N/A	1	level4	Organohalogen compounds	Halohydrins	Chlorohydrins	Chlorohydrins	#N/A	up
0.64_280.1241	5.0175	0.0049	0.2931	0.0064	0.2153	1.929	PNAC-1:PNAC-0	Amide:neg	2139	C14 H20 N2 O2 S	280.124	0.64	#N/A	S13739	#N/A	-0.0005	-1.7127	#N/A	#N/A	1	level4	#N/A	#N/A	#N/A	#N/A	#N/A	up
0.641_288.1213	4.966	0.0003	0.1204	0.0015	0.1757	2.2655	PNAC-1:PNAC-0	Amide:neg	Piromidic acid	C14 H16 N4 O3	288.121	0.641	#N/A	S4689	#N/A	-0.001	-3.3989	#N/A	#N/A	1	level4	#N/A	#N/A	#N/A	#N/A	#N/A	up
0.652_300.1396	6.3946	0.0008	0.1747	0.001	0.1757	2.368	PNAC-1:PNAC-0	Amide:neg	Chlorcyclizine	C18 H21 Cl N2	300.14	0.652	#N/A	S2609	HMDB0240224	0.0002	0.7935	#N/A	#N/A	2	level4	Benzenoids	Benzene and substituted derivatives	Diphenylmethanes	Benzene and derivatives	#N/A	up
0.659_308.137	5.309	0.0006	0.162	0.0064	0.2153	2.1213	PNAC-1:PNAC-0	Amide:neg	Pp242	C16 H16 N6 O	308.137	0.659	#N/A	S21437059	#N/A	-0.0015	-4.9988	#N/A	#N/A	3	level4	#N/A	#N/A	#N/A	#N/A	#N/A	up
0.666_538.2963	2.971	0.001	0.1774	0.0033	0.1785	1.1925	PNAC-1:PNAC-0	Amide:neg	Ulimorelin	C30 H39 F N4 O4	538.296	0.666	#N/A	S9701482	#N/A	0.0007	1.3827	#N/A	#N/A	1	level4	#N/A	#N/A	#N/A	#N/A	#N/A	up
0.689_295.1292	5.2313	0.0279	0.4459	0.0154	0.2644	1.981	PNAC-1:PNAC-0	Amide:neg	N,n-dimethyladenosine	C12 H17 N5 O4	295.129	0.689	C03416	S389022	#N/A	0.0012	3.9676	#N/A	#N/A	1	level4	#N/A	#N/A	#N/A	#N/A	NULL	up
0.693_330.1216	2.4557	0.0315	0.4473	0.0256	0.3164	1.3423	PNAC-1:PNAC-0	Amide:neg	Miraxanthin-iii	C17 H18 N2 O5	330.122	0.693	C08556	S30791226	#N/A	0.0001	0.165	#N/A	#N/A	2	level4	Amino acid related compounds	Betalains	Betaxanthins	Amino acid related compounds	NULL	up
0.713_160.0637	9.4341	0.0345	0.4602	0.0064	0.2153	1.8913	PNAC-1:PNAC-0	Amide:neg	Medorinone	C9 H8 N2 O	160.064	0.713	#N/A	S4514939	#N/A	0	0.2548	#N/A	#N/A	1	level4	#N/A	#N/A	#N/A	#N/A	#N/A	up
0.715_646.2295	5.4574	0.0247	0.4459	0.001	0.1757	1.6297	PNAC-1:PNAC-0	Amide:neg	6,6',11,11'-tetrahydroxy-3,3,3',3',12,12'-hexamethyl-1,2,3,3',12,12'-hexahydro-7h,7'h-1,5'-bipyrano[2,3-c]acridine-7,7'-dione	C38 H34 N2 O8	646.23	0.715	#N/A	S8707629	HMDB0032114	-0.002	-3.1106	#N/A	#N/A	1	level4	Phenylpropanoids and polyketides	Neoflavonoids	Prenylated neoflavonoids	Flavonoids	#N/A	up
0.733_302.1371	4.4079	0.016	0.4234	0.0256	0.3164	1.6365	PNAC-1:PNAC-0	Amide:neg	Histidylphenylalanine	C15 H18 N4 O3	302.137	0.733	#N/A	S3664633	HMDB0028892	-0.0007	-2.4716	#N/A	#N/A	3	level4	Organic acids and derivatives	Carboxylic acids and derivatives	Amino acids, peptides, and analogues	Amino acids, peptides, and analogues	#N/A	up
0.734_315.1108	5.1243	0.047	0.5084	0.02	0.2876	1.7725	PNAC-1:PNAC-0	Amide:neg	(2e)-3-(3,4-dihydroxyphenyl)-n-[2-(3,4-dihydroxyphenyl)ethyl]acrylamide	C17 H17 N O5	315.111	0.734	#N/A	S8347409	HMDB0137014	0.0001	0.3105	#N/A	#N/A	5	level4	Phenylpropanoids and polyketides	Cinnamic acids and derivatives	Hydroxycinnamic acids and derivatives	Polyketides[PK]	#N/A	up
0.746_304.1344	6.7759	0.0207	0.4377	0.0087	0.2414	1.8702	PNAC-1:PNAC-0	Amide:neg	Flupirtine	C15 H17 F N4 O2	304.134	0.746	#N/A	S48119	#N/A	0.0008	2.7239	#N/A	#N/A	1	level4	#N/A	#N/A	#N/A	#N/A	#N/A	up
0.746_446.1299	17.867	0.0415	0.4848	0.0033	0.1785	1.6015	PNAC-1:PNAC-0	Amide:neg	Nesbuvir	C22 H23 F N2 O5 S	446.13	0.746	#N/A	S9736157	#N/A	-0.0012	-2.788	#N/A	#N/A	1	level4	#N/A	#N/A	#N/A	#N/A	#N/A	up
0.756_296.1189	6.3548	0.0275	0.4459	0.0256	0.3164	2.0354	PNAC-1:PNAC-0	Amide:neg	Glycyclamide	C14 H20 N2 O3 S	296.119	0.756	#N/A	S12107	#N/A	-0.0005	-1.8002	#N/A	#N/A	3	level4	#N/A	#N/A	#N/A	#N/A	#N/A	up
0.763_316.1345	8.9335	0.0102	0.4124	0.0064	0.2153	2.2311	PNAC-1:PNAC-0	Amide:neg	8-hydroxydemethylclomipramine	C18 H21 Cl N2 O	316.135	0.763	#N/A	S8194268	HMDB0060803	0.0003	0.8706	#N/A	#N/A	1	level4	Organoheterocyclic compounds	Benzazepines	Dibenzazepines	Dibenzazepines	#N/A	up
0.782_516.3118	13.9615	0.0267	0.4459	0.0117	0.2607	2.3583	PNAC-1:PNAC-0	Amide:neg	Probucol	C31 H48 O2 S2	516.312	0.782	C07373	S4743	HMDB0015537	0.0022	4.2956	#N/A	#N/A	1	level4	Benzenoids	Benzene and substituted derivatives	Phenylpropanes	Benzene and derivatives	NULL	up
0.813_302.1468	5.0366	0.0011	0.1774	0.0033	0.1785	2.4161	PNAC-1:PNAC-0	Amide:neg	5-oxidanidyl-5-oxidanylidenenorvalylarginine	C11 H20 N5 O5	302.147	0.813	#N/A	S35031909	#N/A	0.0003	1.0885	#N/A	#N/A	1	level4	#N/A	#N/A	#N/A	#N/A	#N/A	up
0.842_603.2906	5.6374	0.0101	0.4124	0.0064	0.2153	1.8981	PNAC-1:PNAC-0	Amide:neg	(z)-n-{(2s)-1-hydroxy-2-[(z)-{hydroxy[(2r)-1-(d-tyrosyl)-2-pyrrolidinyl]methylene}amino]-3-methylbutylidene}-d-alpha-glutamyl-d-proline	C29 H41 N5 O9	603.291	0.842	#N/A	S35031698	HMDB0060144	0.0002	0.2887	#N/A	#N/A	1	level4	Organic acids and derivatives	Carboxylic acids and derivatives	Amino acids, peptides, and analogues	Amino acids, peptides, and analogues	#N/A	up
0.852_477.2549	3.3535	0.0086	0.3934	0.0023	0.1785	2.3246	PNAC-1:PNAC-0	Amide:neg	Epothilone c	C26 H39 N O5 S	477.255	0.852	C15694	S8066896	#N/A	0	-0.0496	#N/A	#N/A	1	level4	PK Polyketides	PK04 Macrolides and lactone polyketides	Null	Polyketides[PK]	NULL	up
0.857_474.2649	2.4601	0.0212	0.4377	0.0087	0.2414	1.5345	PNAC-1:PNAC-0	Amide:neg	Petromyzonol sulfate	C24 H42 O7 S	474.265	0.857	C16259	S4371547	#N/A	-0.0002	-0.4818	#N/A	#N/A	1	level4	#N/A	#N/A	#N/A	#N/A	NULL	up
0.859_311.1335	5.9924	0.0346	0.4602	0.0087	0.2414	1.6649	PNAC-1:PNAC-0	Amide:neg	Citalopram alcohol	C19 H18 F N O2	311.134	0.859	C16611	S30791780	#N/A	0.0013	4.3081	#N/A	#N/A	1	level4	#N/A	#N/A	#N/A	#N/A	NULL	up
0.917_532.3067	4.5355	0.0223	0.4459	0.0015	0.1757	1.9191	PNAC-1:PNAC-0	Amide:neg	(3alpha,7alpha,12alpha)-3,7,12,26-tetrahydroxycholestan-27-yl hydrogen sulfate	C27 H48 O8 S	532.307	0.917	C05468	S389567	#N/A	-0.0003	-0.5888	#N/A	#N/A	1	level4	ST Sterol Lipids	ST05 Steroid conjugates	ST0502 Sulfates	Sterol lipids[ST]	map00120 Primary bile acid biosynthesis;	up
1.194_226.0771	2.7056	0.0256	0.4459	0.0408	0.3587	1.2301	PNAC-1:PNAC-0	Amide:neg	Cyclopenta[cd]pyrene	C18 H10	226.077	1.194	C19173	S31107	#N/A	-0.0011	-4.9493	#N/A	#N/A	2	level4	#N/A	#N/A	#N/A	#N/A	NULL	up
1.487_221.0689	2.5781	0.0188	0.4234	0.02	0.2876	1.3689	PNAC-1:PNAC-0	Amide:neg	Methyl (3-hydroxy-2-oxo-2,3-dihydro-1h-indol-3-yl)acetate	C11 H11 N O4	221.069	1.487	#N/A	S35014708	HMDB0038991	0.0001	0.4441	#N/A	#N/A	3	level4	Organoheterocyclic compounds	Indoles and derivatives	Indolyl carboxylic acids and derivatives	Indole and derivatives	#N/A	up
1.503_228.0669	3.7859	0.029	0.4459	0.0087	0.2414	1.4482	PNAC-1:PNAC-0	Amide:neg	2128284	C10 H13 Cl N2 O2	228.067	1.503	C11011	S27749	#N/A	0.0004	1.6133	#N/A	#N/A	1	level4	#N/A	#N/A	#N/A	#N/A	NULL	up
1.59_226.1206	2.4107	0.0142	0.4234	0.0507	0.3735	1.7312	PNAC-1:PNAC-0	Amide:neg	Butopyronoxyl	C12 H18 O4	226.121	1.59	C19142	S10306	#N/A	0.0001	0.5921	#N/A	#N/A	3	level4	#N/A	#N/A	#N/A	#N/A	NULL	up
1.631_284.1535	4.5564	0.0181	0.4234	0.0154	0.2644	1.7151	PNAC-1:PNAC-0	Amide:neg	Tropicamide	C17 H20 N2 O2	284.154	1.631	#N/A	S5391	HMDB0014947	0.001	3.4728	#N/A	#N/A	3	level4	Benzenoids	Benzene and substituted derivatives	Phenylacetamides	Benzene and derivatives	#N/A	up
12.411_293.0938	8.9027	0.0493	0.5179	0.0256	0.3164	1.7705	PNAC-1:PNAC-0	Amide:neg	Triadimefon	C14 H16 Cl N3 O2	293.094	12.411	C11156	S36029	#N/A	0.0007	2.2761	#N/A	#N/A	1	level4	#N/A	#N/A	#N/A	#N/A	NULL	up
12.421_292.0905	1.7337	0.0313	0.4473	0.0757	0.3804	1.0298	PNAC-1:PNAC-0	Amide:neg	Ethylenediaminetetraacetic acid	C10 H16 N2 O8	292.091	12.421	C00284	S5826	HMDB0015109	-0.0001	-0.506	#N/A	#N/A	1	level4	Organic acids and derivatives	Carboxylic acids and derivatives	Tetracarboxylic acids and derivatives	Organic acids	NULL	up
2.388_148.0737	1.888	0.0087	0.3934	0.0087	0.2414	1.1028	PNAC-1:PNAC-0	Amide:neg	Dl-mevalonic acid	C6 H12 O4	148.074	2.388	#N/A	S436	#N/A	0.0002	1.1474	#N/A	#N/A	11	level4	#N/A	#N/A	#N/A	#N/A	#N/A	up
3.487_256.1221	3.6681	0.0357	0.4602	0.0154	0.2644	1.4435	PNAC-1:PNAC-0	Amide:neg	Ancymidol	C15 H16 N2 O2	256.122	3.487	C18774	S23841	#N/A	0.0009	3.6568	#N/A	#N/A	3	level4	#N/A	#N/A	#N/A	#N/A	NULL	up
3.764_197.036	2.5208	0.0263	0.4459	0.02	0.2876	1.3724	PNAC-1:PNAC-0	Amide:neg	Tauropine	C5 H11 N O5 S	197.036	3.764	C01616	S2339818	#N/A	0.0002	1.1242	#N/A	#N/A	2	level4	#N/A	#N/A	#N/A	#N/A	NULL	up
4.345_223.0845	2.4382	0.0237	0.4459	0.0117	0.2607	2.2695	PNAC-1:PNAC-0	Amide:neg	N-acetyl-l-tyrosine	C11 H13 N O4	223.084	4.345	#N/A	MReference-315	HMDB0000866	0	0.0541	#N/A	97.6	10	level2	Organic acids and derivatives	Carboxylic acids and derivatives	Amino acids, peptides, and analogues	Amino acids, peptides, and analogues	#N/A	up
4.383_274.1317	3.1194	0.0155	0.4234	0.0408	0.3587	1.6113	PNAC-1:PNAC-0	Amide:neg	2-(4-isopropyl-4-methyl-5-oxo-4,5-dihydro-1h-imidazol-2-yl)-4-methylbenzoic acid	C15 H18 N2 O3	274.132	4.383	#N/A	S2298855	HMDB0034885	0	-0.0338	#N/A	#N/A	1	level4	Organic acids and derivatives	Carboxylic acids and derivatives	Amino acids, peptides, and analogues	Amino acids, peptides, and analogues	#N/A	up
6.097_460.2827	13.8566	0.0144	0.4234	0.0033	0.1785	1.9341	PNAC-1:PNAC-0	Amide:neg	Hydrocortisone caproate	C27 H40 O6	460.283	6.097	C13422	S96677	#N/A	0.0002	0.454	#N/A	#N/A	2	level4	ST Sterol Lipids	ST02 Steroids	ST0203 C21 steroids (gluco/mineralocorticoids, progestogens) and derivatives	Sterol lipids[ST]	NULL	up
6.515_526.26	4.0631	0.0481	0.5106	0.0913	0.413	1.4242	PNAC-1:PNAC-0	Amide:neg	Nebramycin iv	C19 H38 N6 O11	526.26	6.515	C18000	S10292121	#N/A	0.0002	0.286	#N/A	#N/A	1	level4	#N/A	#N/A	#N/A	#N/A	map00524 Neomycin, kanamycin and gentamicin biosynthesis;	up
6.783_254.1154	1.7563	0.0291	0.4459	0.0326	0.3454	1.5734	PNAC-1:PNAC-0	Amide:neg	Hostmaniane	C13 H18 O5	254.115	6.783	#N/A	S9359446	HMDB0032796	0	0.0219	#N/A	#N/A	2	level4	Benzenoids	Benzene and substituted derivatives	Benzoic acids and derivatives	Benzene and derivatives	#N/A	up
7.983_165.0462	2.1929	0.0194	0.4244	0.02	0.2876	1.1457	PNAC-1:PNAC-0	Amide:neg	4129939	C5 H11 N O3 S	165.046	7.983	C02989	S139840	HMDB0002005	0.0003	1.7136	#N/A	#N/A	5	level4	Organic acids and derivatives	Carboxylic acids and derivatives	Amino acids, peptides, and analogues	Amino acids, peptides, and analogues	map00270 Cysteine and methionine metabolism;	up
9.871_194.0428	4.4068	0.0121	0.4234	0.0326	0.3454	1.7156	PNAC-1:PNAC-0	Amide:neg	Glucuronate	C6 H10 O7	194.043	9.871	C00191	BGI285	#N/A	0.0002	0.928	98.7	98.2	22	level2	Carbohydrates	Monosaccharides	Sugar acids [Fig]	Carbohydrates	map00040 Pentose and glucuronate interconversions; map00053 Ascorbate and aldarate metabolism; map00520 Amino sugar and nucleotide sugar metabolism; map00562 Inositol phosphate metabolism; map01100 Metabolic pathways;	up
0.558_366.0412	0.2806	0.0447	0.5021	0.0326	0.3454	1.5571	PNAC-1:PNAC-0	Amide:neg	4-(7-hydroxy-8-methoxy-4-oxo-3,4-dihydro-2h-chromen-2-yl)phenyl hydrogen sulfate	C16 H14 O8 S	366.041	0.558	#N/A	S74853256	HMDB0133292	0.0002	0.5681	#N/A	#N/A	4	level4	Phenylpropanoids and polyketides	Flavonoids	O-methylated flavonoids	Flavonoids	#N/A	down
0.582_258.0561	0.3217	0.0029	0.2735	0.0033	0.1785	1.0882	PNAC-1:PNAC-0	Amide:neg	3-(2-methyl-3-oxobutyl)phenyl hydrogen sulfate	C11 H14 O5 S	258.056	0.582	#N/A	S74853415	HMDB0133702	-0.0001	-0.4646	#N/A	#N/A	5	level4	Organic acids and derivatives	Organic sulfuric acids and derivatives	Arylsulfates	Organic acids	#N/A	down
0.613_365.0239	0.2229	0.0127	0.4234	0.0117	0.2607	1.4108	PNAC-1:PNAC-0	Amide:neg	2511	C12 H7 N5 O9	365.024	0.613	#N/A	S7844794	#N/A	-0.0005	-1.3654	#N/A	#N/A	2	level4	#N/A	#N/A	#N/A	#N/A	#N/A	down
0.616_210.0926	0.3009	0.0283	0.4459	0.0064	0.2153	1.2646	PNAC-1:PNAC-0	Amide:neg	2-ethylhexyl hydrogen sulfate	C8 H18 O4 S	210.093	0.616	#N/A	S29097	HMDB0033373	0	0.1924	#N/A	#N/A	1	level4	Organic acids and derivatives	Organic sulfuric acids and derivatives	Sulfuric acid esters	Organic acids	#N/A	down
0.626_340.2403	0.0384	0.019	0.4234	0.1093	0.4563	1.4719	PNAC-1:PNAC-0	Amide:neg	Medrogestone	C23 H32 O2	340.24	0.626	#N/A	S8125459	#N/A	0.0001	0.2119	#N/A	#N/A	6	level4	#N/A	#N/A	#N/A	#N/A	#N/A	down
0.644_182.0615	0.2972	0.0244	0.4459	0.0087	0.2414	1.3156	PNAC-1:PNAC-0	Amide:neg	Diisopropylsulfate	C6 H14 O4 S	182.061	0.644	C19230	S17093	#N/A	0.0002	0.9107	#N/A	32.7	1	level4	#N/A	#N/A	#N/A	#N/A	NULL	down
0.663_236.0433	0.0719	0.0315	0.4473	0.1297	0.4906	1.8249	PNAC-1:PNAC-0	Amide:neg	Brassinin	C11 H12 N2 S2	236.043	0.663	#N/A	S2299508	HMDB0033350	-0.0009	-3.7509	#N/A	#N/A	1	level4	Organoheterocyclic compounds	Indoles and derivatives	Indoles	Indoles	#N/A	down
0.672_127.9124	0.2345	0.0177	0.4234	0.02	0.2876	1.7512	PNAC-1:PNAC-0	Amide:neg	Hydrogen iodide	H I	127.912	0.672	C05590	S23224	HMDB0059634	0.0001	0.6741	#N/A	#N/A	1	level4	Homogeneous non-metal compounds	Halogen organides	Halogen hydrides	Halogen hydrides	NULL	down
0.676_206.0944	0.1018	0.0374	0.4602	0.0256	0.3164	2.1573	PNAC-1:PNAC-0	Amide:neg	2210033	C12 H14 O3	206.094	0.676	C10476	S4445096	HMDB0030762	0.0001	0.5377	#N/A	#N/A	18	level4	Phenylpropanoids and polyketides	Cinnamic acids and derivatives	Cinnamic acid esters	Polyketides[PK]	NULL	down
0.679_180.0458	0.3388	0.0362	0.4602	0.02	0.2876	1.4105	PNAC-1:PNAC-0	Amide:neg	5-methylthioribose	C6 H12 O4 S	180.046	0.679	#N/A	S388938	HMDB0001087	0.0002	0.9754	#N/A	#N/A	1	level4	Organic oxygen compounds	Organooxygen compounds	Carbohydrates and carbohydrate conjugates	Carbohydrates	#N/A	down
0.701_444.2182	0.3011	0.0025	0.2735	0.0064	0.2153	1.1526	PNAC-1:PNAC-0	Amide:neg	Vibegron	C26 H28 N4 O3	444.218	0.701	#N/A	S28528047	#N/A	0.0021	4.7311	#N/A	#N/A	1	level4	#N/A	#N/A	#N/A	#N/A	#N/A	down
0.732_251.1886	0.2445	0.0001	0.1204	0.0015	0.1757	1.3126	PNAC-1:PNAC-0	Amide:neg	(-)-nupharamine	C15 H25 N O2	251.189	0.732	C17464	S9087243	#N/A	0	0.1135	#N/A	#N/A	1	level4	#N/A	#N/A	#N/A	#N/A	NULL	down
0.733_285.173	0.1858	0.0002	0.1204	0.0046	0.2027	1.2621	PNAC-1:PNAC-0	Amide:neg	Isococculidine	C18 H23 N O2	285.173	0.733	C09546	S390765	#N/A	0.0001	0.2469	#N/A	#N/A	2	level4	Alkaloids	Alkaloids derived from tyrosine	Isoquinoline alkaloids	Alkaloids	NULL	down
0.746_302.0937	0.0486	0.0062	0.3461	0.0757	0.3804	1.6514	PNAC-1:PNAC-0	Amide:neg	7,8-dihydroxy-9,10-epoxy-7,8,9,10-tetrahydrobenzo(a)pyrene	C20 H14 O3	302.094	0.746	C14853	S37707	HMDB0062470	-0.0006	-1.8389	#N/A	#N/A	3	level4	Benzenoids	Pyrenes	null	Benzene and derivatives	map00980 Metabolism of xenobiotics by cytochrome P450; map05204 Chemical carcinogenesis;	down
0.76_278.1519	0.4125	0.0462	0.5084	0.0154	0.2644	1.2623	PNAC-1:PNAC-0	Amide:neg	Mono(2-ethylhexyl) phthalate (mehp)	C16 H22 O4	278.152	0.76	C03343	MReference-2914	HMDB0013248	0	0.1634	#N/A	96.9	15	level2	Benzenoids	Benzene and substituted derivatives	Benzoic acids and derivatives	Benzene and derivatives	NULL	down
0.773_224.1049	0.0453	0.0039	0.2894	0.0154	0.2644	2.4751	PNAC-1:PNAC-0	Amide:neg	2-ethoxy-4-(4-methyl-1,3-dioxolan-2-yl)phenol	C12 H16 O4	224.105	0.773	#N/A	S98408	HMDB0036203	0.0001	0.2331	#N/A	#N/A	15	level4	Benzenoids	Phenol ethers	null	Benzene and derivatives	#N/A	down
0.798_343.0314	0.044	0.0044	0.2894	0.0507	0.3735	1.6177	PNAC-1:PNAC-0	Amide:neg	Prothioconazole	C14 H15 Cl2 N3 O S	343.031	0.798	C18888	S4953623	#N/A	0.0001	0.3728	#N/A	#N/A	1	level4	#N/A	#N/A	#N/A	#N/A	NULL	down
0.81_220.1213	0.0164	0.0017	0.247	0.1528	0.5305	1.9967	PNAC-1:PNAC-0	Amide:neg	Phenylacetylglycine dimethylamide	C12 H16 N2 O2	220.121	0.81	C12958	S18406	#N/A	0.0001	0.5116	#N/A	#N/A	1	level4	#N/A	#N/A	#N/A	#N/A	NULL	down
0.851_429.2366	0.2065	0.0064	0.3461	0.0033	0.1785	1.6866	PNAC-1:PNAC-0	Amide:neg	Melagatran	C22 H31 N5 O4	429.237	0.851	C21551	S159822	#N/A	-0.0011	-2.4579	#N/A	#N/A	1	level4	#N/A	#N/A	#N/A	#N/A	NULL	down
0.868_376.1889	0.0993	0.0023	0.2735	0.0023	0.1785	1.5668	PNAC-1:PNAC-0	Amide:neg	Picrasin b	C21 H28 O6	376.189	0.868	C17050	S28425453	#N/A	0.0003	0.6862	#N/A	#N/A	5	level4	Terpenoids	Triterpenoids (C30)	Dammarenes	Terpenoids	NULL	down
0.898_391.1844	0.36	0.0027	0.2735	0.02	0.2876	1.2021	PNAC-1:PNAC-0	Amide:neg	Orysastrobin	C18 H25 N5 O5	391.184	0.898	C18560	S9660952	#N/A	-0.0012	-3.0365	#N/A	#N/A	1	level4	#N/A	#N/A	#N/A	#N/A	NULL	down
0.923_178.0995	0.1255	0.0126	0.4234	0.0154	0.2644	1.8341	PNAC-1:PNAC-0	Amide:neg	Benzyl butyrate	C11 H14 O2	178.1	0.923	#N/A	S7367	HMDB0033376	0.0001	0.7943	#N/A	#N/A	34	level4	Benzenoids	Benzene and substituted derivatives	Benzyloxycarbonyls	Benzene and derivatives	#N/A	down
0.953_243.1835	0.52	0.037	0.4602	0.001	0.1757	1.0156	PNAC-1:PNAC-0	Amide:neg	N-undecanoylglycine	C13 H25 N O3	243.184	0.953	#N/A	S399857	HMDB0013286	0	0.1183	#N/A	#N/A	1	level4	Organic acids and derivatives	Carboxylic acids and derivatives	Amino acids, peptides, and analogues	Amino acids, peptides, and analogues	#N/A	down
1.588_463.9833	0.0294	0.0258	0.4459	0.274	0.6099	1.1896	PNAC-1:PNAC-0	Amide:neg	Sisapronil	C15 H6 Cl2 F8 N4	463.983	1.588	#N/A	S9411678	#N/A	-0.0008	-1.7809	#N/A	#N/A	2	level4	#N/A	#N/A	#N/A	#N/A	#N/A	down
1.622_193.1105	0.1601	0.0147	0.4234	0.0507	0.3735	1.0209	PNAC-1:PNAC-0	Amide:neg	Mdma	C11 H15 N O2	193.111	1.622	C07577	S1556	#N/A	0.0002	1.0472	#N/A	#N/A	13	level4	#N/A	#N/A	#N/A	#N/A	NULL	down
1.92_221.036	0.1122	0.0045	0.2894	0.0064	0.2153	1.6529	PNAC-1:PNAC-0	Amide:neg	S-(3-oxo-3-carboxy-n-propyl)cysteine	C7 H11 N O5 S	221.036	1.92	#N/A	S13628297	HMDB0002135	0.0002	0.7358	#N/A	#N/A	1	level4	Organic acids and derivatives	Carboxylic acids and derivatives	Amino acids, peptides, and analogues	Amino acids, peptides, and analogues	#N/A	down
2.311_458.026	0.0321	0.007	0.3479	0.0326	0.3454	2.3328	PNAC-1:PNAC-0	Amide:neg	4-[(e)-(2-hydroxy-6-sulfo-1-naphthyl)diazenyl]-1-naphthalenesulfonic acid	C20 H14 N2 O7 S2	458.026	2.311	#N/A	S30776997	HMDB0033392	0.0017	3.7322	#N/A	#N/A	2	level4	Benzenoids	Naphthalenes	1,1'-azonaphthalenes	Benzene and derivatives	#N/A	down
2.837_162.0166	0.2471	0.0337	0.4602	0.0757	0.3804	1.0832	PNAC-1:PNAC-0	Amide:neg	4-hydroxy-2-oxoglutaric acid	C5 H6 O6	162.017	2.837	C01127	S579	HMDB0002070	0.0001	0.8515	#N/A	#N/A	3	level4	Organic acids and derivatives	Keto acids and derivatives	Gamma-keto acids and derivatives	Organic acids	map00630 Glyoxylate and dicarboxylate metabolism; map01100 Metabolic pathways;	down
2.861_244.0695	0.3754	0.0377	0.4602	0.0015	0.1757	1.5858	PNAC-1:PNAC-0	Amide:neg	Uridine	C9 H12 N2 O6	244.07	2.861	C00299	BGI558	HMDB0000296	0	-0.1203	96.4	92.7	3	level1	Nucleic acids	Nucleosides [Fig]	Ribonucleosides	Nucleic acids	map00240 Pyrimidine metabolism; map01100 Metabolic pathways; map02010 ABC transporters;	down
4.82_341.1841	0.4658	0.0208	0.4377	0.0326	0.3454	1.3168	PNAC-1:PNAC-0	Amide:neg	Acetylintermedine	C17 H27 N O6	341.184	4.82	C16750	S2299523	#N/A	0.0002	0.6439	#N/A	#N/A	2	level4	Alkaloids	Alkaloids derived from ornithine	Pyrrolizidine alkaloids	Alkaloids	NULL	down
5.995_313.1163	0.0894	0.0175	0.4234	0.0408	0.3587	1.9568	PNAC-1:PNAC-0	Amide:neg	4-(2-aminoethyl)phenyl beta-d-glucopyranosiduronic acid	C14 H19 N O7	313.116	5.995	#N/A	S167561	HMDB0010328	0.0001	0.3686	#N/A	#N/A	1	level4	Organic oxygen compounds	Organooxygen compounds	Carbohydrates and carbohydrate conjugates	Carbohydrates	#N/A	down
6.565_203.1159	0.3497	0.0298	0.4473	0.0046	0.2027	1.2198	PNAC-1:PNAC-0	Amide:neg	Acetylcarnitine	C9 H17 N O4	203.116	6.565	#N/A	S21243783	#N/A	0.0001	0.6968	#N/A	#N/A	3	level4	#N/A	#N/A	#N/A	#N/A	#N/A	down
8.198_287.0676	0.1818	0.0183	0.4234	0.0033	0.1785	1.5018	PNAC-1:PNAC-0	Amide:neg	Incadronic acid	C8 H19 N O6 P2	287.068	8.198	#N/A	S3571	#N/A	-0.0011	-4.0011	#N/A	#N/A	1	level4	#N/A	#N/A	#N/A	#N/A	#N/A	down
8.441_132.0536	0.4194	0.0115	0.4234	0.0046	0.2027	1.0911	PNAC-1:PNAC-0	Amide:neg	L-asparagine	C4 H8 N2 O3	132.054	8.441	C00152	BGI344	HMDB0000168	0.0002	1.1362	97.3	88.3	8	level2	Peptides	Amino acids	Common amino acids [Fig]	Amino acids	map00250 Alanine, aspartate and glutamate metabolism; map00970 Aminoacyl-tRNA biosynthesis; map01100 Metabolic pathways; map01230 Biosynthesis of amino acids; map04974 Protein digestion and absorption; map04978 Mineral absorption; map05230 Central carbon metabolism in cancer;	down
8.452_300.1046	0.2411	0.024	0.4459	0.0046	0.2027	1.6486	PNAC-1:PNAC-0	Amide:neg	(2z)-2-(4-hydroxybenzylidene)heptyl hydrogen sulfate	C14 H20 O5 S	300.105	8.452	#N/A	S74851923	HMDB0126532	0.0015	4.8434	#N/A	#N/A	11	level4	Benzenoids	Phenols	1-hydroxy-2-unsubstituted benzenoids	Phenols and derivatives	#N/A	down
8.469_330.0943	0.1751	0.044	0.4997	0.0326	0.3454	1.5883	PNAC-1:PNAC-0	Amide:neg	1-o-vanilloyl-beta-d-glucose	C14 H18 O9	330.094	8.469	C20470	S28533627	#N/A	-0.0008	-2.2759	#N/A	#N/A	2	level4	#N/A	#N/A	#N/A	#N/A	NULL	down
8.719_291.0955	0.339	0.0374	0.4602	0.0154	0.2644	1.258	PNAC-1:PNAC-0	Amide:neg	8722455	C11 H17 N O8	291.096	8.719	C04580	S58795	#N/A	0.0001	0.1902	#N/A	#N/A	4	level4	#N/A	#N/A	#N/A	#N/A	NULL	down
