# Supplementary material for: Untargeted Metabolomics Reveal Parenteral Nutrition-Associated Alterations in Pediatric Patients with Short Bowel Syndrome
Source: Metabolites. 2022 Jun 27;12(7):600. doi: 10.3390/metabo12070600 (PMC9319335; doi:10.3390/metabo12070600)
Supplement: Supplementary file 1 [file metabolites-12-00600-s001.zip › Supplmentary table S1.xlsx]

## Sheet: positive mode
Compound.ID	ratio	t.test_p.value	t.test_p.value_BHcorrect	wilcox.test_p.value	wilcox.test_p.value_BHcorrect	VIP	sample	LCplatform	Name	Formula	Molecular.Weight	Actual.RT	KEGG.ID	mzCloud.ID..ChemSpider.ID	HMDB.ID	DeltaMass..Da.	DeltaMass..ppm.	mzVault.Best.Match	mzCloud.Best.Match	ChemSpider.Results	level	Super.class	Class	Sub.class	Family	Pathway	label
1.118_306.1047	15234.1	0.004	0.0168	0.0005	0.0026	2.1486	SBS:Control	Amide:pos	Fluconazole	C13 H12 F2 N6 O	306.105	1.118	C07002	S3248	HMDB0014342	0.0006	1.9822			1	level4	Benzenoids	Benzene and substituted derivatives	Halobenzenes	Benzene and derivatives	NULL	up
1.487_471.0462	4712.83	0.0011	0.0071	0.0001	0.0009	1.9518	SBS:Control	Amide:pos	Cefmetazole	C15 H17 N7 O5 S3	471.046	1.487	C08103	S38311	HMDB0014419	0.0008	1.7775			1	level4	Organic acids and derivatives	Carboxylic acids and derivatives	Amino acids, peptides, and analogues	Amino acids, peptides, and analogues	NULL	up
1.697_325.0781	3119.08	0	0	0	0.0002	3.5806	SBS:Control	Amide:pos	Midazolam	C18 H13 Cl F N3	325.078	1.697	C07524	S4047	HMDB0014821	-0.0001	-0.3225			1	level4	Organoheterocyclic compounds	Benzodiazepines	1,4-benzodiazepines	1,4-benzodiazepines	NULL	up
1.168_345.1149	2981.79	0.0003	0.0026	0	0.0002	2.5053	SBS:Control	Amide:pos	Omeprazole	C17 H19 N3 O3 S	345.115	1.168	C07324	S4433	HMDB0001913	0.0002	0.5872			4	level4	Organoheterocyclic compounds	Benzimidazoles	Sulfinylbenzimidazoles	Imidazole and derivatives	NULL	up
1.221_341.0731	2787.78	0	0.0001	0	0	3.4557	SBS:Control	Amide:pos	Mfcd00871458	C18 H13 Cl F N3 O	341.073	1.221		S97043	HMDB0061089	-0.0001	-0.1602			2	level4	Organoheterocyclic compounds	Benzodiazepines	1,4-benzodiazepines	1,4-benzodiazepines		up
1.351_213.0826	1117.76	0	0	0	0	3.4811	SBS:Control	Amide:pos	27mc9q333f	C10 H15 N O2 S	213.083	1.351		S2289906	HMDB0032418	0.0002	1.0546			2	level4	Organoheterocyclic compounds	Azoles	Thiazoles	Thiazoles		up
1.668_475.2996	355.056	0.0001	0.0011	0	0.0002	2.3624	SBS:Control	Amide:pos	Netilmicin	C21 H41 N5 O7	475.3	1.668	C07657	S20152952	HMDB0015090	-0.0011	-2.216			3	level4	Organic oxygen compounds	Organooxygen compounds	Carbohydrates and carbohydrate conjugates	Carbohydrates	NULL	up
1.587_431.2731	338.272	0.0002	0.002	0	0.0004	2.2705	SBS:Control	Amide:pos	Istamycin c1	C19 H37 N5 O6	431.273	1.587	C17996	S30791521		-0.0013	-2.9656			1	level4					NULL	up
1.169_197.0515	312.354	0.0007	0.0053	0	0	1.9676	SBS:Control	Amide:pos	O-ethyl (4-hydroxyphenyl)carbamothioate	C9 H11 N O2 S	197.052	1.169		S30776980	HMDB0033179	0.0004	2.247			1	level4	Benzenoids	Phenols	1-hydroxy-2-unsubstituted benzenoids	Phenols and derivatives		up
1.598_370.2201	251.582	0.0001	0.0011	0	0	2.2881	SBS:Control	Amide:pos	Ho-dpeg8-oh	C16 H34 O9	370.22	1.598		S71135	HMDB0094680	-0.0001	-0.3766			1	level4	Organic oxygen compounds	Organooxygen compounds	Ethers	Ethers		up
1.467_282.1681	223.262	0	0.0001	0	0	2.7043	SBS:Control	Amide:pos	Mm3670000	C12 H26 O7	282.168	1.467		S16521	HMDB0061822	0.0002	0.7671			1	level4	Organic oxygen compounds	Organooxygen compounds	Ethers	Ethers		up
1.118_435.2259	193.867	0	0	0	0	3.0685	SBS:Control	Amide:pos	Valsartan	C24 H29 N5 O3	435.226	1.118		S54833	HMDB0014323	-0.0012	-2.6646			1	level4	Organic acids and derivatives	Carboxylic acids and derivatives	Amino acids, peptides, and analogues	Amino acids, peptides, and analogues		up
1.226_201.0753	175.016	0.0008	0.0058	0	0	1.9585	SBS:Control	Amide:pos	Misonidazole	C7 H11 N3 O4	201.075	1.226		S24317		0.0003	1.6829			1	level4						up
0.987_377.1044	144.9	0.0004	0.0032	0.0039	0.0132	1.9897	SBS:Control	Amide:pos	Ronifibrate	C19 H20 Cl N O5	377.104	0.987		S61925		0.0014	3.7587			1	level4						up
1.619_387.0319	125.532	0.0009	0.0063	0.0048	0.0156	1.9784	SBS:Control	Amide:pos	Harmony	C12 H13 N5 O6 S2	387.032	1.619	C10957	S66325		0.0012	2.9792			1	level4					NULL	up
1.303_357.0679	103.349	0	0.0007	0.0021	0.008	2.4826	SBS:Control	Amide:pos	Cinolazepam	C18 H13 Cl F N3 O2	357.068	1.303		S2298251	HMDB0015533	-0.0001	-0.2716			1	level4	Organoheterocyclic compounds	Benzodiazepines	1,4-benzodiazepines	1,4-benzodiazepines		up
0.922_375.0888	95.7376	0.0001	0.0016	0.0064	0.0199	2.1225	SBS:Control	Amide:pos	2-(2-chloro-1,3-dihydroxy-2-propanyl)-5-hydroxy-11-methyl-1,11-dihydrofuro[2,3-c]acridin-6(2h)-one	C19 H18 Cl N O5	375.089	0.922		S4476570	HMDB0029329	0.0014	3.7249			1	level4	Organoheterocyclic compounds	Quinolines and derivatives	Benzoquinolines	Quinone		up
0.817_448.3344	86.3076	0	0	0	0	2.3343	SBS:Control	Amide:pos	(1s,3r,5z,7e)-25-fluoro-9,10-secoergosta-5,7,10-triene-1,3,24-triol	C28 H45 F O3	448.334	0.817		S7826409		-0.0009	-2.0406			2	level4						up
1.578_88.0526	75.5048	0.0036	0.0155	0.0629	0.116	1.6977	SBS:Control	Amide:pos	Ethyl acetate	C4 H8 O2	88.0526	1.578	C00849	S8525	HMDB0031217	0.0001	1.5284			11	level4	Organic acids and derivatives	Carboxylic acids and derivatives	Carboxylic acid derivatives	Organic acids	NULL	up
0.694_291.114	57.9399	0.0003	0.0026	0.0819	0.1438	2.1049	SBS:Control	Amide:pos	Cyproconazole	C15 H18 Cl N3 O	291.114	0.694	C18456	S77706		0.0002	0.5203			2	level4					NULL	up
0.816_466.345	56.4204	0	0	0	0	2.1241	SBS:Control	Amide:pos	Phylloquinone oxide	C31 H46 O3	466.345	0.816	C05849	S4444391		0.0003	0.5818			3	level4	PR Prenol Lipids	PR02 Quinones and hydroquinones	PR0203 Vitamin K	Prenol lipids[PR]	map00130 Ubiquinone and other terpenoid-quinone biosynthesis; map01100 Metabolic pathways;	up
1.06_480.2913	56.1949	0.0036	0.0155	0.0094	0.0269	1.5445	SBS:Control	Amide:pos	(1r,4s,6r)-1-[(e)-{(1r,3as,7ar)-1-[(2r)-6-hydroxy-6-methyl-2-heptanyl]-7a-methyloctahydro-4h-inden-4-ylidene}methyl]-1,3,4,5,6,7-hexahydro-2-benzothiophene-4,6-diol 2,2-dioxide	C27 H44 O5 S	480.291	1.06		S7826393		0.0004	0.8075			3	level4						up
1.467_282.0383	55.9337	0.0017	0.009	0.0029	0.0102	1.7891	SBS:Control	Amide:pos	3,3'-dihydroxy-6,6'-bis(hydroxymethyl)-4h,4'h-2,2'-bipyran-4,4'-dione	C12 H10 O8	282.038	1.467		S30777040	HMDB0034034	0.0008	2.7544			2	level4	Organoheterocyclic compounds	Pyrans	Pyranones and derivatives	Pyranones and derivatives		up
1.933_584.2814	53.2807	0.0015	0.0084	0.0058	0.0188	1.6227	SBS:Control	Amide:pos	Ouabain	C29 H44 O12	584.281	1.933	C01443	MReference-2478	HMDB0015224	-0.0018	-3.1582		44.7	2	level3	Benzenoids	Benzene and substituted derivatives	Diphenylmethanes	Benzene and derivatives	map04976 Bile secretion;	up
0.943_251.2249	52.0452	0.021	0.0635	0.1186	0.1937	1.2683	SBS:Control	Amide:pos	Pumiliotoxin 251d	C16 H29 N O	251.225	0.943	C20031	S4944741		0	0.1072			2	level4	Venoms	Frog venoms	Alkaloids	Venoms	NULL	up
1.174_153.1156	51.8075	0.0001	0.0008	0.0006	0.0032	2.1391	SBS:Control	Amide:pos	Pseudopelletierine	C9 H15 N O	153.116	1.174	C10865	S21244466	HMDB0034580	0.0002	1.5567			14	level4	Organoheterocyclic compounds	Piperidines	Piperidinones	Piperidinones		up
5.911_267.0678	50.7707	0.0006	0.0048	0.0019	0.0074	1.8321	SBS:Control	Amide:pos	Sulfisoxazole	C11 H13 N3 O3 S	267.068	5.911	C07318	MReference-2199	HMDB0014408	0.0001	0.228		31.5	2	level3	Benzenoids	Benzene and substituted derivatives	Benzenesulfonamides	Benzene and derivatives	NULL	up
1.117_126.0288	43.447	0.0025	0.0121	0.0001	0.0009	1.5422	SBS:Control	Amide:pos	Fluroxene	C4 H5 F3 O	126.029	1.117		S9461		-0.0005	-3.7856			1	level4						up
1.482_214.0415	42.1599	0.0062	0.0251	0.0112	0.0304	1.348	SBS:Control	Amide:pos	Sulfacetamide	C8 H10 N2 O3 S	214.042	1.482		S5129	HMDB0014772	0.0003	1.29			1	level4	Benzenoids	Benzene and substituted derivatives	Benzenesulfonamides	Benzene and derivatives		up
1.063_141.0903	39.3941	0.028	0.0796	0.2637	0.3672	1.1957	SBS:Control	Amide:pos	L-histidinol	C6 H11 N3 O	141.09	1.063	C00860	MReference-475	HMDB0003431	0.0001	0.6818	51.9	67	1	level2	Organic nitrogen compounds	Organonitrogen compounds	Amines	Amines	map00340 Histidine metabolism; map01100 Metabolic pathways; map01230 Biosynthesis of amino acids;	up
1.408_477.2554	39.2306	0.0007	0.0056	0.0004	0.0023	1.7239	SBS:Control	Amide:pos	Epothilone c	C26 H39 N O5 S	477.255	1.408	C15694	S8066896		0.0005	1.0125			1	level4	PK Polyketides	PK04 Macrolides and lactone polyketides	Null	Polyketides[PK]	NULL	up
1.954_628.3067	32.5653	0.0011	0.0071	0.0002	0.0012	1.3238	SBS:Control	Amide:pos	Gambogic acid	C38 H44 O8	628.307	1.954	C10062	MReference-5876	HMDB0034095	0.0031	4.8671		35.7	2	level3	Organoheterocyclic compounds	Benzopyrans	1-benzopyrans	1-benzopyrans	NULL	up
3.75_289.1677	31.7575	0.0001	0.0011	0.0443	0.0885	1.9991	SBS:Control	Amide:pos	Atropine	C17 H23 N O3	289.168	3.75	C01479	S10194105	HMDB0014712	0	-0.1712			13	level4	Alkaloids and derivatives	Tropane alkaloids	null	Alkaloids and derivatives		up
2.075_385.1292	30.7478	0.0193	0.0603	0.0383	0.079	1.0778	SBS:Control	Amide:pos	Nilvadipine	C19 H19 N3 O6	385.129	2.075		S4338	HMDB0015657	0.0018	4.6563			3	level4	Organoheterocyclic compounds	Pyridines and derivatives	Hydropyridines	Pyridine and derivatives		up
0.93_232.1576	30.2328	0.0006	0.0047	0.0001	0.001	1.621	SBS:Control	Amide:pos	Norfentanyl	C14 H20 N2 O	232.158	0.93		MReference-2486	HMDB0061006	0.0001	0.3776		31.5	8	level3	Benzenoids	Benzene and substituted derivatives	Anilides	Benzene and derivatives		up
1.184_628.2898	29.2411	0.0008	0.0058	0.0006	0.0032	1.6935	SBS:Control	Amide:pos	Primary fluorescent chlorophyll catabolite	C35 H40 N4 O7	628.29	1.184	C18098	S21865480		0.0001	0.1309			2	level4					map00860 Porphyrin and chlorophyll metabolism;	up
1.119_400.1885	28.7801	0	0	0	0	2.3179	SBS:Control	Amide:pos	D-corlin	C23 H28 O6	400.188	1.119	C14668	S82567		-0.0001	-0.1419			6	level4					NULL	up
0.901_400.2613	24.5682	0	0	0	0	2.2914	SBS:Control	Amide:pos	(+)-ophiobolin a	C25 H36 O4	400.261	0.901	C09145	S4444744		-0.0001	-0.1748			4	level4	PR Prenol Lipids	PR01 Isoprenoids	PR0105 C25 isoprenoids (sesterterpenes)	Prenol lipids[PR]	NULL	up
0.99_362.0684	24.3928	0.0077	0.0296	0.0064	0.0199	1.1314	SBS:Control	Amide:pos	[4,6-dihydroxy-2-methoxy-3-(3-methyl-2-buten-1-yl)phenyl](sulfooxy)acetic acid	C14 H18 O9 S	362.068	0.99		S74851726	HMDB0125507	0.0012	3.3801			2	level4	Benzenoids	Phenols	Methoxyphenols	Phenols and derivatives		up
4.545_178.1109	23.2748	0.0142	0.0475	0.5927	0.6886	1.1559	SBS:Control	Amide:pos	Nikethamide	C10 H14 N2 O	178.111	4.545		S5296		0.0003	1.6536			9	level4						up
2.339_598.2432	22.9826	0	0.0003	0	0.0003	2.1116	SBS:Control	Amide:pos	15-oxo-beta-bilirubin	C33 H34 N4 O7	598.243	2.339	C20667	S29368373		0.0005	0.8394			2	level4					NULL	up
6.253_494.2457	22.0686	0.0021	0.0107	0.0017	0.0067	1.5767	SBS:Control	Amide:pos	S-[(4r,5s,6e,8e,10z,13z,16z)-1-carboxy-4-hydroxy-6,8,10,13,16-nonadecapentaen-5-yl]-l-cysteinylglycine	C25 H38 N2 O6 S	494.246	6.253		S30776673	HMDB0012994	0.0006	1.2533			1	level4	Organic oxygen compounds	Organooxygen compounds	Carbohydrates and carbohydrate conjugates	Carbohydrates		up
0.946_268.106	21.925	0.0003	0.0025	0	0	1.5172	SBS:Control	Amide:pos	Ambrette musk	C12 H16 N2 O5	268.106	0.946	C19461	S6496		0	0.1658			3	level4					NULL	up
1.531_387.2271	19.874	0.0001	0.001	0.0002	0.0012	1.9803	SBS:Control	Amide:pos	3169	C20 H29 N5 O3	387.227	1.531		S5437		0	0.049			1	level4						up
0.788_354.2766	19.7016	0.0013	0.0077	0.0159	0.0391	1.5781	SBS:Control	Amide:pos	Mfcd00270409	C21 H38 O4	354.277	0.788		S4446589		-0.0004	-1.2609			7	level4						up
0.996_315.2772	19.2418	0.0352	0.0957	0.0719	0.1301	1.0377	SBS:Control	Amide:pos	(8e)-2-amino-8-octadecene-1,3,4-triol	C18 H37 N O3	315.277	0.996		S28590759	HMDB0038057	-0.0001	-0.4505			1	level4	Organic nitrogen compounds	Organonitrogen compounds	Amines	Amines		up
0.987_416.1834	19.0105	0	0.0002	0	0	1.9149	SBS:Control	Amide:pos	(6r,7r)-1,2,3,13-tetramethoxy-6,7-dimethyl-5,6,7,8-tetrahydrobenzo[3',4']cycloocta[1',2':4,5]benzo[1,2-d][1,3]dioxol-6-ol	C23 H28 O7	416.183	0.987		S62023		-0.0001	-0.1741			3	level4						up
1.046_220.1214	18.9955	0.0011	0.0071	0.0029	0.0102	1.5581	SBS:Control	Amide:pos	Phenylacetylglycine dimethylamide	C12 H16 N2 O2	220.121	1.046	C12958	S18406		0.0002	0.9822			1	level4					NULL	up
6.297_365.1321	16.3954	0.002	0.0102	0.0112	0.0304	1.5558	SBS:Control	Amide:pos	2-acetamido-1,5-anhydro-2-deoxy-3-o-beta-d-galactopyranosyl-d-arabino-hex-1-enitol	C14 H23 N O10	365.132	6.297		S17216181	HMDB0002278	-0.0001	-0.1891			2	level4	Organic oxygen compounds	Organooxygen compounds	Carbohydrates and carbohydrate conjugates	Carbohydrates		up
1.822_514.3085	15.6935	0.0007	0.0055	0.0043	0.0143	1.5881	SBS:Control	Amide:pos	(6z,6'z,10z,10'z)-4,4'-dimethoxy-7,7',11,11'-tetramethyl-5,5',8,8',9,9',12,12'-octahydro-2,2'-bibenzo[10]annulene-1,1'-diol	C34 H42 O4	514.308	1.822		S30777331	HMDB0039150	0.0002	0.4076			1	level4	Benzenoids	Phenol ethers	Anisoles	Benzene and derivatives		up
1.146_638.243	15.6828	0.0011	0.007	0.0001	0.0009	1.4344	SBS:Control	Amide:pos	Kanokoside c	C27 H42 O17	638.243	1.146	C17430	S30791665		0.0008	1.2034			1	level4					NULL	up
3.817_176.1204	15.5273	0.0001	0.0008	0.0004	0.0021	1.947	SBS:Control	Amide:pos	2740	C12 H16 O	176.12	3.817		S190439	HMDB0031569	0.0003	1.7084		69.6	5	level4	Benzenoids	Benzene and substituted derivatives	null	Benzene and derivatives		up
4.338_472.2525	15.4817	0.0009	0.0063	0.0039	0.0132	1.2718	SBS:Control	Amide:pos	Sulukast	C25 H36 N4 O3 S	472.252	4.338		S4940793		0.0016	3.4676			1	level4						up
1.121_869.3045	15.1113	0.0001	0.0011	0.0001	0.0007	1.6922	SBS:Control	Amide:pos	Alpha-d-glcpnac-(1->2)-[alpha-d-manp-(1->3)]-alpha-d-manp-(1->2)-alpha-d-manp-(1->2)-d-manp	C32 H55 N O26	869.304	1.121	C04923	S26333162		0.0033	3.8212			2	level4					NULL	up
6.323_119.0374	14.8925	0	0	0	0	2.6401	SBS:Control	Amide:pos	Phenylisocyanate	C7 H5 N O	119.037	6.323		S7389	HMDB0062270	0.0003	2.2034			1	level4	Benzenoids	Benzene and substituted derivatives	null	Benzene and derivatives		up
6.392_136.0639	14.128	0	0	0	0	2.5636	SBS:Control	Amide:pos	6-methylnicotinamide	C7 H8 N2 O	136.064	6.392		MReference-272	HMDB0013704	0.0003	1.9603		88.9	6	level2	Organoheterocyclic compounds	Pyridines and derivatives	Pyridinecarboxylic acids and derivatives	Pyridine and derivatives		up
0.972_451.2937	13.7409	0.0012	0.0074	0.0085	0.025	1.4336	SBS:Control	Amide:pos	Cabaser	C26 H37 N5 O2	451.294	0.972	C08187	S49452	HMDB0014393	-0.001	-2.2315			1	level4	Alkaloids and derivatives	Ergoline and derivatives	Lysergic acids and derivatives	Alkaloids and derivatives	NULL	up
0.944_234.137	13.0691	0.0146	0.0483	0.7837	0.8445	1.1101	SBS:Control	Amide:pos	Gy5875000	C13 H18 N2 O2	234.137	0.944	C11200	S15699		0.0001	0.5463			3	level4					NULL	up
2.889_234.0782	12.7955	0.0005	0.0039	0.0019	0.0074	1.5131	SBS:Control	Amide:pos	4,4'-dicyanobenzhydrol	C15 H10 N2 O	234.078	2.889		S8641961	HMDB0061037	-0.0011	-4.5455			1	level4	Benzenoids	Benzene and substituted derivatives	Diphenylmethanes	Benzene and derivatives		up
0.935_367.0837	11.9471	0.0033	0.0149	0.0873	0.1516	1.2773	SBS:Control	Amide:pos	Betiatide	C15 H17 N3 O6 S	367.084	0.935		S161231		-0.0001	-0.2269			1	level4						up
1.008_481.1168	11.7732	0.0007	0.0056	0.001	0.0046	1.5175	SBS:Control	Amide:pos	Yersiniabactin	C21 H27 N3 O4 S3	481.117	1.008	C12038	S25055273		0.0004	0.7867			2	level4						up
0.903_281.1012	10.9814	0.0009	0.0063	0.0112	0.0304	1.4875	SBS:Control	Amide:pos	4-{2-[(4s)-4-amino-4-carboxybutanoyl]hydrazino}benzoic acid	C12 H15 N3 O5	281.101	0.903		S4447472	HMDB0040693	0	0.024			2	level4	Organic acids and derivatives	Carboxylic acids and derivatives	Amino acids, peptides, and analogues	Amino acids, peptides, and analogues		up
1.026_173.0689	10.7336	0.0121	0.0426	0.0819	0.1438	1.2322	SBS:Control	Amide:pos	Oxaceprol	C7 H11 N O4	173.069	1.026		S59203		0.0001	0.7702			4	level4						up
0.928_331.0989	10.5188	0.0082	0.0308	0.2168	0.3118	1.1164	SBS:Control	Amide:pos	5-hydroxyesomeprazole	C16 H17 N3 O3 S	331.099	0.928		S8579886	HMDB0014011	-0.0001	-0.4506			1	level4	Organoheterocyclic compounds	Benzimidazoles	Sulfinylbenzimidazoles	Imidazole and derivatives		up
0.992_350.1299	10.2812	0	0.0002	0.0001	0.0007	1.7947	SBS:Control	Amide:pos	7-{[(2e)-7-chloro-6-hydroxy-3,7-dimethyl-2-octen-1-yl]oxy}-2h-chromen-2-one	C19 H23 Cl O4	350.13	0.992		S35015177	HMDB0041414	0.0014	3.9488			1	level4	Phenylpropanoids and polyketides	Coumarins and derivatives	null	Coumarins and derivatives		up
1.131_335.1765	9.57	0.0002	0.002	0.0002	0.0011	1.5041	SBS:Control	Amide:pos	Hydroxychloroquine	C18 H26 Cl N3 O	335.176	1.131	C07043	S3526	HMDB0015549	0.0001	0.1794			1	level4	Organoheterocyclic compounds	Quinolines and derivatives	Aminoquinolines and derivatives	Aminoquinolines and derivatives	NULL	up
1.771_300.1109	8.8277	0	0.0001	0	0	2.0459	SBS:Control	Amide:pos	Nppb	C16 H16 N2 O4	300.111	1.771	C13705	S4390		-0.0001	-0.3515			3	level4					NULL	up
1.033_364.1636	8.733	0	0.0004	0	0.0002	1.7716	SBS:Control	Amide:pos	(10s)-juvenile hormone iii diol phosphate	C16 H29 O7 P	364.164	1.033	C16507	S30791923		-0.0015	-4.1449			1	level4						up
0.916_255.0388	8.2252	0.0046	0.0192	0.1579	0.2438	1.2896	SBS:Control	Amide:pos	5-(3'-carboxy-3'-oxopropyl) -4,6-dihydroxypicolinate	C10 H9 N O7	255.039	0.916	C05656	S30791292		0.0009	3.529			2	level4					map00380 Tryptophan metabolism;	up
0.976_187.1575	7.728	0.0002	0.0021	0.0004	0.0023	1.5579	SBS:Control	Amide:pos	Dl-decyline	C10 H21 N O2	187.157	0.976		S272190		0.0002	1.302			5	level4						up
0.994_330.1216	7.2919	0.0001	0.0011	0.0001	0.0006	1.6449	SBS:Control	Amide:pos	4-[(e)-2-{[2-(4-hydroxyphenyl)ethyl]amino}vinyl]-2,3-dihydro-2,6-pyridinedicarboxylic acid	C17 H18 N2 O5	330.122	0.994		S4444620		0.0001	0.2166			2	level4						up
0.885_226.1207	7.2123	0	0.0007	0.0002	0.0011	1.6372	SBS:Control	Amide:pos	Butopyronoxyl	C12 H18 O4	226.121	0.885	C19142	S10306		0.0002	0.675			3	level4					NULL	up
0.97_291.1834	6.947	0	0.0003	0	0.0001	1.4796	SBS:Control	Amide:pos	Cyclopentolate	C17 H25 N O3	291.183	0.97	C06932	S2802	HMDB0015114	0	-0.044			8	level4	Benzenoids	Benzene and substituted derivatives	null	Benzene and derivatives	NULL	up
0.858_328.1422	6.3905	0.0045	0.0188	0.1258	0.2034	1.0618	SBS:Control	Amide:pos	Tyr-phe	C18 H20 N2 O4	328.142	0.858		S2665517	HMDB0029112	-0.0001	-0.2377			3	level4	Organic acids and derivatives	Carboxylic acids and derivatives	Amino acids, peptides, and analogues	Amino acids, peptides, and analogues		up
2.254_284.0691	6.3584	0.0013	0.0075	0.0007	0.0035	1.2181	SBS:Control	Amide:pos	Olmelin	C16 H12 O5	284.069	2.254	C00814	S4444068	HMDB0002338	0.0007	2.3446			38	level4	Phenylpropanoids and polyketides	Isoflavonoids	O-methylated isoflavonoids	Flavonoids	map01100 Metabolic pathways;	up
1.18_165.0252	6.1539	0.0002	0.0017	0.0001	0.0008	1.3012	SBS:Control	Amide:pos	4-(isothiocyanatomethyl)phenol	C8 H7 N O S	165.025	1.18		S141134	HMDB0032580	0.0003	1.9939			1	level4	Benzenoids	Phenols	1-hydroxy-2-unsubstituted benzenoids	Phenols and derivatives		up
2.783_445.3192	6.1447	0.0001	0.0017	0.0003	0.0019	1.322	SBS:Control	Amide:pos	Oleoyl tyrosine	C27 H43 N O4	445.319	2.783		S32698867	HMDB0062337	0	-0.007			3	level4	Organic acids and derivatives	Carboxylic acids and derivatives	Amino acids, peptides, and analogues	Amino acids, peptides, and analogues		up
5.182_201.1732	6.1281	0.0028	0.0132	0.0048	0.0156	1.6171	SBS:Control	Amide:pos	11-aminoundecanoic acid	C11 H23 N O2	201.173	5.182	C19325	S16168		0.0003	1.6531			1	level4					NULL	up
6.155_144.1265	5.7036	0	0.0006	0	0.0004	1.6023	SBS:Control	Amide:pos	N-acetylcadaverine	C7 H16 N2 O	144.126	6.155		S164295	HMDB0002284	0.0003	1.836			2	level4	Organic acids and derivatives	Carboxylic acids and derivatives	Carboxylic acid derivatives	Organic acids		up
3.697_299.2824	5.699	0.0012	0.0074	0.0008	0.0038	1.3431	SBS:Control	Amide:pos	D-sphingosine	C18 H37 N O2	299.282	3.697	C00319	MReference-418	HMDB0000252	0	0.0656		85.6	6	level2	Organic nitrogen compounds	Organonitrogen compounds	Amines	Amines	map00600 Sphingolipid metabolism; map01100 Metabolic pathways; map04071 Sphingolipid signaling pathway; map04210 Apoptosis; map04217 Necroptosis;	up
0.915_350.2456	5.6504	0.0013	0.0077	0.0013	0.0055	1.3209	SBS:Control	Amide:pos	10-gingerol	C21 H34 O4	350.246	0.915	C17496	S147055	HMDB0033616	-0.0002	-0.4334			13	level4	Benzenoids	Phenols	Methoxyphenols	Phenols and derivatives	NULL	up
0.906_376.2619	5.5332	0.0016	0.0087	0.0103	0.0287	1.3223	SBS:Control	Amide:pos	3beta,17beta-diacetoxy-5alpha-androstane	C23 H36 O4	376.262	0.906	C15346	S194608		0.0005	1.4057			6	level4					NULL	up
14.077_187.1688	5.2732	0	0	0	0.0001	1.2569	SBS:Control	Amide:pos	N8-acetylspermidine	C9 H21 N3 O	187.169	14.077	C01029	MReference-503	HMDB0002189	0.0003	1.7687		75.4	2	level2	Organic acids and derivatives	Carboximidic acids and derivatives	Carboximidic acids	Organic acids	NULL	up
1.124_446.3034	5.1116	0	0.0007	0	0.0001	1.2895	SBS:Control	Amide:pos	Carpipramine	C28 H38 N4 O	446.303	1.124		S2482		-0.0012	-2.6373			7	level4						up
0.892_306.1214	4.9882	0.0011	0.0071	0.0012	0.0051	1.3429	SBS:Control	Amide:pos	94536	C15 H18 N2 O5	306.121	0.892	C01632	S388633		-0.0001	-0.4044			1	level4					NULL	up
0.915_368.256	4.9531	0	0.0006	0	0.0003	1.3808	SBS:Control	Amide:pos	Carboprost	C21 H36 O5	368.256	0.915	C06872	S4444532		-0.0002	-0.6262			9	level4					NULL	up
3.891_373.2463	4.6873	0.0014	0.0079	0.0026	0.0094	1.2249	SBS:Control	Amide:pos	(4s)-4-[(11-carboxyundecanoyl)oxy]-4-(trimethylammonio)butanoate	C19 H35 N O6	373.246	3.891		S30776710	HMDB0013327	-0.0001	-0.3851		47.9	1	level4	Organic acids and derivatives	Carboxylic acids and derivatives	Tricarboxylic acids and derivatives	Organic acids		up
0.858_348.2664	4.6588	0.0006	0.0047	0.0001	0.0006	1.2824	SBS:Control	Amide:pos	Anacardic acid	C22 H36 O3	348.266	0.858	C10759	S146579	HMDB0029683	-0.0001	-0.1836			6	level4	Benzenoids	Benzene and substituted derivatives	Benzoic acids and derivatives	Benzene and derivatives	NULL	up
0.956_208.1102	4.5832	0.0003	0.0026	0.0007	0.0035	1.4685	SBS:Control	Amide:pos	Asarone	C12 H16 O3	208.11	0.956	C17846	S552532	HMDB0031469	0.0003	1.321			26	level4	Benzenoids	Phenol ethers	Anisoles	Benzene and derivatives	NULL	up
0.961_268.1211	4.4938	0.0002	0.0018	0	0.0001	1.3991	SBS:Control	Amide:pos	2ee5599gqs	C16 H16 N2 O2	268.121	0.961	C19217	S11448		0	-0.1355			3	level4					NULL	up
0.939_358.2142	4.483	0	0.0003	0	0.0003	1.692	SBS:Control	Amide:pos	Cannabidiolic acid	C22 H30 O4	358.214	0.939	C10784	MReference-5775		-0.0002	-0.4572		59.9	9	level3	PK Polyketides	PK13 Aromatic polyketides	PK1312 Other aromatic polyketides	Polyketides[PK]		up
7.4_264.1045	4.3843	0.0005	0.0043	0	0	1.5452	SBS:Control	Amide:pos	Thiamine	C12 H16 N4 O S	264.104	7.4	C00378	MReference-827	HMDB0000235	0	0.1498		92.4	0	level2	Organoheterocyclic compounds	Diazines	Pyrimidines and pyrimidine derivatives	Pyrimidines and pyrimidine derivatives	map00730 Thiamine metabolism; map01100 Metabolic pathways; map02010 ABC transporters; map04122 Sulfur relay system; map04977 Vitamin digestion and absorption;	up
0.959_286.1317	4.1002	0.0003	0.003	0.0001	0.0009	1.1654	SBS:Control	Amide:pos	Cromakalim	C16 H18 N2 O3	286.132	0.959	C11819	S391644		0	-0.0846			5	level4					NULL	up
10.562_168.0651	4.0502	0	0.0006	0	0.0001	1.1213	SBS:Control	Amide:pos	N-cyclopropylammelide	C6 H8 N4 O2	168.065	10.562	C14149	S515334		0.0004	2.2154			1	level4						up
1.178_226.1319	3.9626	0.01	0.0362	0.0305	0.0646	1.1504	SBS:Control	Amide:pos	Pentobarbital	C11 H18 N2 O3	226.132	1.178	C07422	S4575	HMDB0014457	0.0002	0.7157			2	level4	Organoheterocyclic compounds	Diazines	Pyrimidines and pyrimidine derivatives	Pyrimidines and pyrimidine derivatives	NULL	up
0.911_238.1207	3.8019	0.003	0.0136	0.0123	0.0323	1.1006	SBS:Control	Amide:pos	2444643wxk	C13 H18 O4	238.121	0.911		S536429	HMDB0034046	0.0001	0.6052			3	level4	Benzenoids	Phenol ethers	Anisoles	Benzene and derivatives		up
0.908_377.2563	3.7803	0.0008	0.0058	0.0002	0.0013	1.1983	SBS:Control	Amide:pos	Karakoline	C22 H35 N O4	377.256	0.908	C08693	S390344		-0.0003	-0.7021			1	level4	Alkaloids	Alkaloids derived by amination reactions	Terpenoid alkaloids	Alkaloids	NULL	up
1.068_301.0951	3.5382	0.0063	0.0254	0.0071	0.0214	1.2977	SBS:Control	Amide:pos	Ocinaplon	C17 H11 N5 O	301.095	1.068		S187602		-0.0013	-4.2193			3	level4						up
1.02_222.0894	3.4647	0.0151	0.05	0.0134	0.0343	1.1249	SBS:Control	Amide:pos	Diethyl phthalate	C12 H14 O4	222.089	1.02	C14175	S13837303	HMDB0094660	0.0002	0.8759			24	level4	Benzenoids	Benzene and substituted derivatives	Benzoic acids and derivatives	Benzene and derivatives	NULL	up
0.812_164.084	3.4476	0	0	0	0	1.2758	SBS:Control	Amide:pos	Eugenol	C10 H12 O2	164.084	0.812	C10453	S13876103	HMDB0005809	0.0002	1.378			54	level4	Benzenoids	Phenols	Methoxyphenols	Phenols and derivatives		up
0.911_338.2455	3.255	0.0009	0.0064	0	0.0003	1.1526	SBS:Control	Amide:pos	11-deoxyprostaglandin e1	C20 H34 O4	338.245	0.911		S4446182		-0.0002	-0.4921			16	level4						up
0.869_340.2038	3.1847	0.0009	0.006	0.0009	0.0042	1.4716	SBS:Control	Amide:pos	Norethisterone acetate	C22 H28 O3	340.204	0.869	C08152	S5627		-0.0001	-0.2918			4	level4					NULL	up
0.96_332.1986	3.1463	0.0016	0.0085	0.0023	0.0088	1.2463	SBS:Control	Amide:pos	Gibberellin a12	C20 H28 O4	332.199	0.96	C11857	S391664		-0.0002	-0.4896		66	25	level4	Terpenoids	Diterpenoids (C20)	Gibberellins	Terpenoids	map01100 Metabolic pathways;	up
1.002_388.2612	2.9838	0.0004	0.0037	0.0001	0.0006	1.201	SBS:Control	Amide:pos	3,7-diketo-5β-cholan-24-oic acid	C24 H36 O4	388.261	1.002		S85006		-0.0002	-0.4455			34	level4						up
1.017_180.0789	2.8694	0.0031	0.014	0.0021	0.008	1.2868	SBS:Control	Amide:pos	Propylparaben	C10 H12 O3	180.079	1.017		S6907	HMDB0032574	0.0003	1.618			38	level4	Benzenoids	Benzene and substituted derivatives	Benzoic acids and derivatives	Benzene and derivatives		up
0.822_359.246	2.8211	0.0077	0.0296	0.0085	0.025	1.1671	SBS:Control	Amide:pos	Napelline	C22 H33 N O3	359.246	0.822	C08700	S10219104		0	-0.0831			4	level4	Alkaloids	Alkaloids derived by amination reactions	Terpenoid alkaloids	Alkaloids	NULL	up
0.866_398.3182	2.4896	0.0003	0.0029	0.0002	0.0012	1.1165	SBS:Control	Amide:pos	Calicoferol e	C27 H42 O2	398.318	0.866		S4446776		-0.0002	-0.5676			10	level4						up
9.235_172.0851	2.4236	0.0029	0.0136	0.0043	0.0143	1.0979	SBS:Control	Amide:pos	Prolylglycine	C7 H12 N2 O3	172.085	9.235		MReference-558	HMDB0011178	0.0003	1.9916	15.3	37.8	2	level3	Organic acids and derivatives	Carboxylic acids and derivatives	Amino acids, peptides, and analogues	Amino acids, peptides, and analogues		up
1.745_152.0588	2.1472	0.0081	0.0306	0.0071	0.0214	1.0542	SBS:Control	Amide:pos	5-nitro-o-toluidine	C7 H8 N2 O2	152.059	1.745	C16398	S7166		0.0002	1.5798			5	level4						up
1.739_135.0323	2.1329	0.0075	0.0293	0.0064	0.0199	1.0528	SBS:Control	Amide:pos	Benzoxazolone	C7 H5 N O2	135.032	1.739		S5820	HMDB0032931	0.0003	2.0582	81.1		1	level4	Organoheterocyclic compounds	Benzoxazoles	Benzoxazolones	Benzoxazolones		up
10.539_146.0693	0.476	0.005	0.0207	0.0029	0.0102	1.1562	SBS:Control	Amide:pos	Dl-glutamine	C5 H10 N2 O3	146.069	10.539	C00303	MReference-2967	HMDB0013240	0.0002	1.3621	85.4	95.5	6	level2	Organic acids and derivatives	Carboxylic acids and derivatives	Amino acids, peptides, and analogues	Amino acids, peptides, and analogues	NULL	down
10.536_129.0428	0.4594	0.0029	0.0136	0.0007	0.0035	1.1726	SBS:Control	Amide:pos	L-pyroglutamic acid	C5 H7 N O3	129.043	10.536	C01879	MReference-1831	HMDB0000267	0.0002	1.3978		89.2	10	level2	Organic acids and derivatives	Carboxylic acids and derivatives	Amino acids, peptides, and analogues	Amino acids, peptides, and analogues	map00480 Glutathione metabolism; map01100 Metabolic pathways;	down
8.54_71.0737	0.423	0	0	0	0	1.2006	SBS:Control	Amide:pos	Pyrrolidine	C4 H9 N	71.0737	8.54		S29008	HMDB0031641	0.0002	3.1421			2	level4	Organoheterocyclic compounds	Pyrrolidines	null	Pyrrolidines		down
0.821_170.1309	0.3856	0.0015	0.0082	0.0001	0.0005	1.0326	SBS:Control	Amide:pos	2361	C10 H18 O2	170.131	0.821		S12282	HMDB0037116	0.0002	1.034	8.2		65	level4	Organoheterocyclic compounds	Lactones	Delta valerolactones	Delta valerolactones		down
10.428_146.0694	0.3486	0.0184	0.0581	0.0103	0.0287	1.061	SBS:Control	Amide:pos	L-glutamine	C5 H10 N2 O3	146.069	10.428	C00064	BGI357	HMDB0000641	0.0003	1.7123	92.1	90.1	6	level1	Peptides	Amino acids	Common amino acids [Fig]	Amino acids	map00220 Arginine biosynthesis; map00230 Purine metabolism; map00240 Pyrimidine metabolism; map00250 Alanine, aspartate and glutamate metabolism; map00471 D-Glutamine and D-glutamate metabolism; map00630 Glyoxylate and dicarboxylate metabolism; map00910 Nitrogen metabolism; map00970 Aminoacyl-tRNA biosynthesis; map01100 Metabolic pathways; map01230 Biosynthesis of amino acids; map02010 ABC transp…	down
8.798_293.1474	0.345	0.0019	0.01	0.001	0.0046	1.1616	SBS:Control	Amide:pos	(2s)-3-methyl-2-({[(3s,4s,5r)-2,3,4-trihydroxy-5-(hydroxymethyl)tetrahydro-2-furanyl]methyl}amino)pentanoic acid (non-preferred name)	C12 H23 N O7	293.147	8.798		S35014874	HMDB0039780	0	-0.1177			2	level4	Organic acids and derivatives	Carboxylic acids and derivatives	Amino acids, peptides, and analogues	Amino acids, peptides, and analogues		down
9.98_343.1267	0.3313	0.0002	0.0024	0.0005	0.0026	1.0501	SBS:Control	Amide:pos	(2s)-3-(4-hydroxyphenyl)-2-({[(3s,4s,5r)-2,3,4-trihydroxy-5-(hydroxymethyl)tetrahydro-2-furanyl]methyl}amino)propanoic acid (non-preferred name)	C15 H21 N O8	343.127	9.98		S35014482	HMDB0037845	0	-0.0418			1	level4	Organic acids and derivatives	Carboxylic acids and derivatives	Amino acids, peptides, and analogues	Amino acids, peptides, and analogues		down
4.377_507.3329	0.3305	0.0013	0.0075	0	0.0001	1.027	SBS:Control	Amide:pos	5-[(2e,17e)-19-hydroxy-2,15,18,24-tetramethyl-25-oxa-7-azatetracyclo[20.2.1.0~6,11~.0~11,16~]pentacosa-2,6,14,17-tetraen-14-yl]-3-methyl-2(5h)-furanone	C32 H45 N O4	507.333	4.377	C20025	S8611700	HMDB0041430	-0.0019	-3.7888			2	level4	Organoheterocyclic compounds	Pyridines and derivatives	Hydropyridines	Pyridine and derivatives	NULL	down
1.67_229.1792	0.3245	0.0036	0.0157	0.0006	0.0032	1.1994	SBS:Control	Amide:pos	N-{3-[(4-acetamidobutyl)amino]propyl}acetamide	C11 H23 N3 O2	229.179	1.67		S345328	HMDB0041947	0.0002	0.6607			1	level4	Organic acids and derivatives	Carboxylic acids and derivatives	Carboxylic acid derivatives	Organic acids		down
4.227_207.1262	0.2883	0.0112	0.04	0.0103	0.0287	1.2349	SBS:Control	Amide:pos	Ciclopirox	C12 H17 N O2	207.126	4.227		S2647	HMDB0015319	0.0003	1.3117			11	level4	Organoheterocyclic compounds	Pyridines and derivatives	Hydropyridines	Pyridine and derivatives		down
0.884_260.1987	0.2716	0.0127	0.0439	0.0035	0.0121	1.0451	SBS:Control	Amide:pos	Ipurolic acid	C14 H28 O4	260.199	0.884		S4446050		0	-0.0878			1	level4						down
1.176_198.1371	0.2679	0.0125	0.0436	0.0103	0.0287	1.0724	SBS:Control	Amide:pos	(1s,6s)-6-aminooctahydro-1-indolizinyl acetate	C10 H18 N2 O2	198.137	1.176	C06185	S29368600		0.0003	1.6154			1	level4	Alkaloids	Alkaloids derived from lysine	Indolizidine alkaloids	Alkaloids		down
3.315_309.1692	0.2618	0	0.0003	0	0.0003	1.592	SBS:Control	Amide:pos	2762577	C15 H23 N3 O4	309.169	3.315	C19063	S33636		0.0003	0.9361			4	level4					NULL	down
6.364_157.1107	0.2522	0.0124	0.0434	0.0013	0.0055	1.315	SBS:Control	Amide:pos	Tranexamic acid	C8 H15 N O2	157.111	6.364	C12535	S10482000	HMDB0014447	0.0004	2.4536			6	level4	Organic acids and derivatives	Carboxylic acids and derivatives	Amino acids, peptides, and analogues	Amino acids, peptides, and analogues	NULL	down
10.514_146.0223	0.2352	0.0065	0.0259	0.0043	0.0143	1.3146	SBS:Control	Amide:pos	Diallyl disulfide	C6 H10 S2	146.022	10.514	C08369	S15730	HMDB0033966	-0.0001	-0.6652			3	level4	Organosulfur compounds	Allyl sulfur compounds	null	Allyl sulfur compounds	NULL	down
1.109_104.0298	0.2297	0.0135	0.0456	0.0188	0.0444	1.0419	SBS:Control	Amide:pos	Methional	C4 H8 O S	104.03	1.109		S17597	HMDB0031857	0.0002	2.0829			7	level4	Organic oxygen compounds	Organooxygen compounds	Carbonyl compounds	Carbonyl compounds		down
0.786_133.053	0.2163	0	0	0	0	2.4366	SBS:Control	Amide:pos	2-oxindole	C8 H7 N O	133.053	0.786	C12312	MReference-616	HMDB0061918	0.0002	1.4082		87.5	9	level2	Organoheterocyclic compounds	Indoles and derivatives	Indolines	Indole and derivatives		down
4.952_185.1055	0.2156	0.0017	0.0089	0.0001	0.001	1.2141	SBS:Control	Amide:pos	Otonecine	C9 H15 N O3	185.106	4.952	C10356	S4445054		0.0003	1.7491			8	level4	Alkaloids	Alkaloids derived from ornithine	Pyrrolizidine alkaloids	Alkaloids	NULL	down
0.865_289.1533	0.1912	0	0.0007	0.0001	0.0005	1.555	SBS:Control	Amide:pos	O-3-methylglutarylcarnitine	C13 H23 N O6	289.153	0.865		S113619		0.0007	2.5309			2	level4						down
0.859_303.169	0.1904	0	0.0002	0	0.0003	1.5047	SBS:Control	Amide:pos	(4s)-4-[(6-carboxyhexanoyl)oxy]-4-(trimethylammonio)butanoate	C14 H25 N O6	303.169	0.859		S30776712		0.0008	2.6812			1	level4						down
1.005_447.2371	0.1853	0.0106	0.0383	0.0146	0.0368	1.1344	SBS:Control	Amide:pos	Palbociclib	C24 H29 N7 O2	447.237	1.005		S4487437		-0.0011	-2.567			1	level4						down
6.511_131.0948	0.1846	0.0025	0.0121	0.0001	0.0006	1.1933	SBS:Control	Amide:pos	Leucine	C6 H13 N O2	131.095	6.511	C00123	BGI355	HMDB0000687	0.0002	1.1552	95.4	94.9	18	level1	Peptides	Amino acids	Common amino acids [Fig]	Amino acids	map00280 Valine, leucine and isoleucine degradation; map00290 Valine, leucine and isoleucine biosynthesis; map00970 Aminoacyl-tRNA biosynthesis; map01100 Metabolic pathways; map01210 2-Oxocarboxylic acid metabolism; map01230 Biosynthesis of amino acids; map02010 ABC transporters; map04150 mTOR signaling pathway; map04974 Protein digestion and absorption; map04978 Mineral absorption; map05131 Shig…	down
0.86_404.3655	0.1534	0.0014	0.0079	0.0003	0.0015	1.4154	SBS:Control	Amide:pos	2390277	C27 H48 O2	404.365	0.86		S136952	HMDB0031035	0	0.0967			6	level4	Benzenoids	Phenols	Benzenediols	Phenols and derivatives		down
1.124_201.0793	0.1515	0.0002	0.0021	0.0001	0.001	1.6725	SBS:Control	Amide:pos	Carbaryl	C12 H11 N O2	201.079	1.124	C07491	S5899		0.0003	1.735			3	level4					NULL	down
2.441_241.147	0.1496	0.0001	0.0013	0.0003	0.0019	1.8188	SBS:Control	Amide:pos	Mfcd08705702	C16 H19 N O	241.147	2.441		S37260	HMDB0060535	0.0003	1.4133			3	level4	Benzenoids	Benzene and substituted derivatives	Diphenylmethanes	Benzene and derivatives		down
3.603_307.1783	0.146	0.0199	0.0615	0.0078	0.0232	1.1151	SBS:Control	Amide:pos	Buflomedil	C17 H25 N O4	307.178	3.603		S2373		-0.0001	-0.2266			2	level4						down
0.839_440.3868	0.1327	0.0001	0.0017	0.0002	0.0013	1.3243	SBS:Control	Amide:pos	Mfcd00083068	C27 H52 O4	440.387	0.839		S82021		0.0003	0.6112			3	level4						down
4.349_246.1369	0.1248	0.0021	0.0108	0.0023	0.0088	1.5693	SBS:Control	Amide:pos	Hypaphorine	C14 H18 N2 O2	246.137	4.349	C09213	S390633	HMDB0061115	0.0001	0.3369			1	level4	Organic acids and derivatives	Carboxylic acids and derivatives	Amino acids, peptides, and analogues	Amino acids, peptides, and analogues	NULL	down
0.783_230.0362	0.1225	0	0	0	0	2.2348	SBS:Control	Amide:pos	Asulam	C8 H10 N2 O4 S	230.036	0.783	C18350	S17707		0.0001	0.2271			1	level4					NULL	down
1.55_177.0827	0.1096	0.0005	0.0042	0.0019	0.0074	1.5943	SBS:Control	Amide:pos	Dihomomethionine	C7 H15 N O2 S	177.083	1.55		S198597		0.0003	1.7846			1	level4						down
0.784_247.0627	0.1084	0	0	0	0	2.3036	SBS:Control	Amide:pos	Tinidazole	C8 H13 N3 O4 S	247.063	0.784		S5279	HMDB0015047	0.0001	0.3106			1	level4	Organoheterocyclic compounds	Azoles	Imidazoles	Imidazoles		down
1.216_194.1059	0.0944	0	0	0	0	2.0334	SBS:Control	Amide:pos	6-hydroxypseudooxynicotine	C10 H14 N2 O2	194.106	1.216	C01297	S388576	HMDB0240264	0.0004	2.0029			3	level4	Organic oxygen compounds	Organooxygen compounds	Carbonyl compounds	Carbonyl compounds	map00760 Nicotinate and nicotinamide metabolism; map01100 Metabolic pathways;	down
0.915_271.121	0.0821	0.0018	0.0093	0.0004	0.0023	1.4977	SBS:Control	Amide:pos	7,8-didehydro-4,5-epoxymorphinan-3,6-diol	C16 H17 N O3	271.121	0.915		S380506		0.0001	0.4239			12	level4						down
1.172_281.1263	0.0806	0	0.0001	0	0.0001	2.1182	SBS:Control	Amide:pos	Trimetozine	C14 H19 N O5	281.126	1.172		S11968		0	0.0349			2	level4						down
0.962_315.1106	0.0777	0.0009	0.0063	0.0064	0.0199	1.7106	SBS:Control	Amide:pos	(2e)-3-(3,4-dihydroxyphenyl)-n-[2-(3,4-dihydroxyphenyl)ethyl]acrylamide	C17 H17 N O5	315.111	0.962		S8347409	HMDB0137014	-0.0001	-0.2864			5	level4	Phenylpropanoids and polyketides	Cinnamic acids and derivatives	Hydroxycinnamic acids and derivatives	Polyketides[PK]		down
0.618_147.0686	0.0775	0.0197	0.0613	0.0003	0.0019	1.0675	SBS:Control	Amide:pos	Indole-3-carbidol	C9 H9 N O	147.069	0.618		S3581	HMDB0005785	0.0002	1.6131			6	level4	Organoheterocyclic compounds	Indoles and derivatives	Indoles	Indoles		down
0.713_590.1027	0.0703	0.0254	0.0728	0	0.0003	1.0582	SBS:Control	Amide:pos	Udp-2-acetamido-4-amino-2,4,6-trideoxy-alpha-d-glucose	C17 H28 N4 O15 P2	590.103	0.713	C04630	S25061226		0	0.015			3	level4					map00520 Amino sugar and nucleotide sugar metabolism; map01100 Metabolic pathways;	down
0.811_449.2928	0.0695	0	0	0	0	2.4356	SBS:Control	Amide:pos	Onapristone	C29 H39 N O3	449.293	0.811		S4470982		-0.0002	-0.4936			1	level4						down
1.062_590.3108	0.0681	0.0022	0.0108	0.0029	0.0102	1.7123	SBS:Control	Amide:pos	Urobilin, (-)-	C33 H42 N4 O6	590.311	1.062		S4704429		0.0004	0.5939			3	level4						down
1.228_180.065	0.0633	0.0229	0.068	0.1668	0.2551	1.0571	SBS:Control	Amide:pos	Theophylline	C7 H8 N4 O2	180.065	1.228	C07130	S2068	HMDB0001889	0.0003	1.5484			3	level4	Organoheterocyclic compounds	Imidazopyrimidines	Purines and purine derivatives	Purines and derivatives	map00232 Caffeine metabolism; map01100 Metabolic pathways;	down
13.939_169.0854	0.0614	0	0.0004	0	0.0002	1.5073	SBS:Control	Amide:pos	3-methylhistidine	C7 H11 N3 O2	169.085	13.939	C01152	MReference-213	HMDB0000479	0.0003	1.8688	83	92.9	6	level2	Organic acids and derivatives	Carboxylic acids and derivatives	Amino acids, peptides, and analogues	Amino acids, peptides, and analogues	map00340 Histidine metabolism; map01100 Metabolic pathways;	down
8.742_229.0887	0.0595	0.006	0.0246	0.0112	0.0304	1.3265	SBS:Control	Amide:pos	L-ergothioneine	C9 H15 N3 O2 S	229.089	8.742	C05570	MReference-907	HMDB0003045	0.0002	0.7193		88.8	1	level2	Organic acids and derivatives	Carboxylic acids and derivatives	Amino acids, peptides, and analogues	Amino acids, peptides, and analogues	map00340 Histidine metabolism; map01100 Metabolic pathways;	down
1.082_592.3266	0.0576	0.0001	0.0016	0.0002	0.0012	1.9945	SBS:Control	Amide:pos	Urobilinogen	C33 H44 N4 O6	592.327	1.082	C05790	S24980	HMDB0001898	0.0006	0.9566			1	level4	Organoheterocyclic compounds	Tetrapyrroles and derivatives	Bilirubins	Bilirubins	map00860 Porphyrin and chlorophyll metabolism;	down
3.848_318.1578	0.0535	0.0176	0.0564	0.0002	0.0013	1.2793	SBS:Control	Amide:pos	Imiprothrin	C17 H22 N2 O4	318.158	3.848		S110211		-0.0001	-0.3777			1	level4						down
3.604_413.3292	0.0327	0.0014	0.008	0.0001	0.0005	1.657	SBS:Control	Amide:pos	Solasodine	C27 H43 N O2	413.329	3.604	C10822	S391288	HMDB0035282	-0.0002	-0.3641			1	level4	Alkaloids	Alkaloids derived by amination reactions	Steroid alkaloids	Alkaloids		down
0.733_280.1093	0.0317	0	0	0	0	2.4103	SBS:Control	Amide:pos	Phenprocoumon	C18 H16 O3	280.109	0.733		S10441592	HMDB0015081	-0.0006	-2.2581			8	level4	Phenylpropanoids and polyketides	Coumarins and derivatives	Hydroxycoumarins	Coumarins and derivatives		down
0.661_286.0841	0.0311	0.0011	0.007	0	0	1.6925	SBS:Control	Amide:pos	Sakuranetin	C16 H14 O5	286.084	0.661	C09833	MReference-3487	HMDB0030090	0	-0.1068		52.8	62	level3	Phenylpropanoids and polyketides	Flavonoids	O-methylated flavonoids	Flavonoids		down
0.662_334.0147	0.0209	0.0218	0.0653	0.0002	0.0013	1.2193	SBS:Control	Amide:pos	4-[(z)-(6-hydroxy-3-oxo-1-benzofuran-2(3h)-ylidene)methyl]phenyl hydrogen sulfate	C15 H10 O7 S	334.015	0.662		S74854079	HMDB0137537	0	0.01			3	level4	Phenylpropanoids and polyketides	Aurone flavonoids	null	Flavonoids		down
0.857_311.1521	0.0135	0.0002	0.002	0.0064	0.0199	2.1365	SBS:Control	Amide:pos	Nalorphine	C19 H21 N O3	311.152	0.857	C11787	S4447643		0	-0.0245			10	level4					NULL	down
0.746_382.0357	0.0127	0.0015	0.0082	0.0002	0.0012	1.8427	SBS:Control	Amide:pos	5-(5,7-dihydroxy-4-oxo-3,4-dihydro-2h-chromen-2-yl)-2-methoxyphenyl hydrogen sulfate	C16 H14 O9 S	382.036	0.746		S35032835	HMDB0029202	-0.0001	-0.3307			9	level4	Phenylpropanoids and polyketides	Flavonoids	O-methylated flavonoids	Flavonoids		down
0.711_222.0676	0.0124	0	0	0	0	3.6008	SBS:Control	Amide:pos	L-cystathionine	C7 H14 N2 O4 S	222.068	0.711	C02291	BGI350	HMDB0000099	0.0002	0.9764	4.6		7	level3	Organic acids and derivatives	Carboxylic acids and derivatives	Amino acids, peptides, and analogues	Amino acids, peptides, and analogues	map00260 Glycine, serine and threonine metabolism; map00270 Cysteine and methionine metabolism; map01100 Metabolic pathways; map01230 Biosynthesis of amino acids;	down
0.714_205.0411	0.0113	0	0	0	0	3.1935	SBS:Control	Amide:pos	Dacisteine	C7 H11 N O4 S	205.041	0.714		S59118		0.0002	0.9423			2	level4						down
0.73_285.1363	0.0111	0.0091	0.034	0.0001	0.0008	1.2849	SBS:Control	Amide:pos	D-(-)-morphine	C17 H19 N O3	285.136	0.73	C01516	S4450907	HMDB0014440	-0.0002	-0.7551			17	level4	Alkaloids and derivatives	Morphinans	null	Alkaloids and derivatives	map00982 Drug metabolism - cytochrome P450; map01100 Metabolic pathways; map04080 Neuroactive ligand-receptor interaction;	down
1.374_180.065	0.0097	0.0034	0.0151	0.0412	0.083	1.9813	SBS:Control	Amide:pos	Paraxanthine	C7 H8 N4 O2	180.065	1.374	C13747	MReference-5	HMDB0001860	0.0003	1.7248		90.6	3	level1	Organoheterocyclic compounds	Imidazopyrimidines	Purines and purine derivatives	Purines and derivatives	map00232 Caffeine metabolism; map01100 Metabolic pathways;	down
0.668_455.0889	0.0084	0	0	0	0	2.7844	SBS:Control	Amide:pos	Clevidipine	C21 H23 Cl2 N O6	455.089	0.668		S135722		-0.0014	-3.0137			1	level4						down
6.807_143.0949	0.0055	0.0029	0.0135	0	0.0001	1.5951	SBS:Control	Amide:pos	Dl-stachydrine	C7 H13 N O2	143.095	6.807		MReference-837		0.0003	1.9371		90.1	4	level2						down
0.673_472.1155	0.0046	0	0	0	0	2.9995	SBS:Control	Amide:pos	5-(5-(2,6-dichloro-4-(4,5-dihydro-2-oxazolyl)phenoxy)pentyl)-3-(hydroxyethyl oxymethyleneoxymethyl) isoxazole	C21 H26 Cl2 N2 O6	472.115	0.673	C06491	S389866		-0.0013	-2.6618			1	level4					NULL	down
0.799_402.2982	0.0018	0	0	0	0	3.553	SBS:Control	Amide:pos	(4xi)-1,4-anhydro-6-o-palmitoyl-d-xylo-hexitol	C22 H42 O6	402.298	0.799		S30791831		0.0001	0.2884			2	level4						down
0.876_285.1365	0.0018	0	0.0001	0	0.0002	3.2004	SBS:Control	Amide:pos	Piperine	C17 H19 N O3	285.137	0.876	C03882	MReference-969	HMDB0029377	0	0.1408		95.6	17	level2	Alkaloids and derivatives	null	null	Alkaloids and derivatives		down
0.59_222.0676	0.0006	0.044	0.1131	0	0.0001	1.4645	SBS:Control	Amide:pos	Cystathionine	C7 H14 N2 O4 S	222.068	0.59	C00542	S811	HMDB0000455	0.0002	0.9741			7	level4	Organic acids and derivatives	Carboxylic acids and derivatives	Amino acids, peptides, and analogues	Amino acids, peptides, and analogues	NULL	down

## Sheet: negative mode
Compound.ID	ratio	t.test_p.value	t.test_p.value_BHcorrect	wilcox.test_p.value	wilcox.test_p.value_BHcorrect	VIP	sample	LCplatform	Name	Formula	Molecular.Weight	Actual.RT	KEGG.ID	mzCloud.ID..ChemSpider.ID	HMDB.ID	DeltaMass..Da.	DeltaMass..ppm.	mzVault.Best.Match	mzCloud.Best.Match	ChemSpider.Results	level	Super.class	Class	Sub.class	Family	Pathway	label
0.585_274.0873	4278.5	0	0	0	0	3.1475	SBS:Control	Amide:neg	1-(4-methoxyphenyl)-3-pentanyl hydrogen sulfate	C12 H18 O5 S	274.087	0.585		S74853086	HMDB0133010	-0.0002	-0.8564		54.4	1	level4	Benzenoids	Phenol ethers	Anisoles	Benzene and derivatives		up
0.821_352.1099	4117.74	0.0134	0.0298	0.093	0.15	1.3413	SBS:Control	Amide:neg	2-{carboxy[(phenylacetyl)amino]methyl}-5,5-dimethyl-1,3-thiazolidine-4-carboxylic acid	C16 H20 N2 O5 S	352.11	0.821		S89419	HMDB0060617	0.0006	1.6598			2	level4	Organic acids and derivatives	Carboxylic acids and derivatives	Amino acids, peptides, and analogues	Amino acids, peptides, and analogues		up
2.015_354.1681	3255.62	0.0002	0.0008	0	0	1.9203	SBS:Control	Amide:neg	Iclaprim	C19 H22 N4 O3	354.168	2.015		S184736		-0.0011	-3.0268			2	level4						up
0.819_306.1041	2055.54	0.0154	0.0333	0.1186	0.1823	1.2817	SBS:Control	Amide:neg	Fluconazole	C13 H12 F2 N6 O	306.104	0.819	C07002	S3248	HMDB0014342	0.0001	0.2103			1	level4	Benzenoids	Benzene and substituted derivatives	Halobenzenes	Benzene and derivatives	NULL	up
2.119_424.069	1597.61	0.0003	0.0013	0	0.0001	1.6679	SBS:Control	Amide:neg	Cefuroxime	C16 H16 N4 O8 S	424.069	2.119	C06894	S4586393	HMDB0015244	0.0001	0.2084			1	level4	Organoheterocyclic compounds	Lactams	Beta lactams	Beta lactams	NULL	up
1.656_337.0734	680.68	0.0001	0.0005	0	0.0002	1.9731	SBS:Control	Amide:neg	Intrazole	C17 H12 Cl N5 O	337.073	1.656		S25690		0.0004	1.1045			1	level4						up
6.957_646.3734	654.08	0.0126	0.0284	0.0629	0.1073	1.2784	SBS:Control	Amide:neg	(3beta,9beta,17xi,22s)-3-(beta-d-glucopyranosyloxy)-26-oxo-22,26-epoxy-9,19-cyclolanost-24-en-28-oic acid	C36 H54 O10	646.373	6.957	C08920	S390478		0.0017	2.6887			1	level4	Terpenoids	Triterpenoids (C30)	Protostanes	Terpenoids	NULL	up
1.07_135.0143	613.595	0	0	0	0	2.2569	SBS:Control	Amide:neg	3256	C7 H5 N S	135.014	1.07		S6952	HMDB0032930	0.0001	0.455			1	level4	Organoheterocyclic compounds	Benzothiazoles	null	Benzothiazoles		up
0.64_290.0824	592.471	0	0	0	0.0002	2.461	SBS:Control	Amide:neg	3-[3-(4-chlorophenoxy)phenyl]-1,1-dimethylurea	C15 H15 Cl N2 O2	290.082	0.64	C19075	S15600514		0.0002	0.5576			1	level4					NULL	up
0.687_361.1098	563.579	0.0002	0.0009	0	0	1.8983	SBS:Control	Amide:neg	8347309	C17 H19 N3 O4 S	361.11	0.687		S128709	HMDB0014012	0.0002	0.608			4	level4	Organoheterocyclic compounds	Benzimidazoles	Sulfinylbenzimidazoles	Imidazole and derivatives		up
0.674_162.1044	560.279	0	0.0001	0.0003	0.0013	2.3631	SBS:Control	Amide:neg	Valerophenone	C11 H14 O	162.104	0.674		S59482	HMDB0031208	-0.0001	-0.4226			11	level4	Organic oxygen compounds	Organooxygen compounds	Carbonyl compounds	Carbonyl compounds		up
9.971_822.4074	505.956	0.0063	0.016	0.099	0.1576	1.1538	SBS:Control	Amide:neg	Rifampicin	C43 H58 N4 O12	822.407	9.971		MReference-2879		0.0023	2.8141		62.6	3	level2						up
0.967_548.304	434.025	0	0.0002	0	0	2.1179	SBS:Control	Amide:neg	Belfosdil	C27 H50 O7 P2	548.304	0.967		S65099		0.0008	1.4994			1	level4						up
0.681_208.1099	409.33	0	0.0001	0	0.0001	2.3292	SBS:Control	Amide:neg	Asarone	C12 H16 O3	208.11	0.681	C17846	S552532	HMDB0031469	0	-0.222			26	level4	Benzenoids	Phenol ethers	Anisoles	Benzene and derivatives	NULL	up
0.544_168.0003	362.803	0	0	0	0.0001	2.4472	SBS:Control	Amide:neg	Desflurane	C3 H2 F6 O	168	0.544	C07519	S38403	HMDB0015320	-0.0007	-4.1981			2	level4	Organohalogen compounds	Organofluorides	null	Organofluorides	NULL	up
0.798_127.0384	359.88	0.0019	0.0059	0.0261	0.0528	1.57	SBS:Control	Amide:neg	(3r,4s)-tofacitinib	C4 H5 N3 O2	127.038	0.798	C16621	S17198	HMDB0060659	0.0002	1.5102			2	level4	Organoheterocyclic compounds	Azoles	Imidazoles	Imidazoles	map00983 Drug metabolism - other enzymes;	up
1.655_293.0835	307.238	0.0002	0.0009	0.0003	0.0013	1.8159	SBS:Control	Amide:neg	S-(indolylmethylthiohydroximoyl)-l-cysteine	C13 H15 N3 O3 S	293.084	1.655	C16518	S30791791		0	0.1282			1	level4					map00380 Tryptophan metabolism; map01100 Metabolic pathways; map01210 2-Oxocarboxylic acid metabolism;	up
4.345_223.0845	249.436	0.0021	0.0063	0.0023	0.0069	1.2175	SBS:Control	Amide:neg	N-acetyl-l-tyrosine	C11 H13 N O4	223.084	4.345		MReference-315	HMDB0000866	0	0.0541		97.6	10	level2	Organic acids and derivatives	Carboxylic acids and derivatives	Amino acids, peptides, and analogues	Amino acids, peptides, and analogues		up
0.674_164.1202	229.89	0	0.0002	0.0043	0.0114	2.1655	SBS:Control	Amide:neg	4-tert-amylphenol	C11 H16 O	164.12	0.674	C14205	MReference-2777	HMDB0013825	0.0001	0.5416		65.6	18	level2	Benzenoids	Benzene and substituted derivatives	Phenylpropanes	Benzene and derivatives	NULL	up
9.282_333.9994	212.7	0	0	0	0	2.201	SBS:Control	Amide:neg	Menadiol diphosphate	C11 H12 O8 P2	333.999	9.282		S8238	HMDB0032721	-0.0013	-3.9148			1	level4	Benzenoids	Naphthalenes	null	Benzene and derivatives		up
0.787_345.1148	187.127	0.018	0.0381	0.0629	0.1073	1.124	SBS:Control	Amide:neg	Omeprazole	C17 H19 N3 O3 S	345.115	0.787	C07324	S4433	HMDB0001913	0.0001	0.4047			4	level4	Organoheterocyclic compounds	Benzimidazoles	Sulfinylbenzimidazoles	Imidazole and derivatives	NULL	up
6.3_632.3946	182.225	0.0005	0.002	0.0001	0.0003	1.5724	SBS:Control	Amide:neg	Calenduloside e	C36 H56 O9	632.395	6.3	C08964	S153390	HMDB0040851	0.0022	3.4081			1	level4	Terpenoids	Triterpenoids (C30)	Oleananes	Terpenoids	NULL	up
1.537_240.0563	171.362	0	0	0	0	1.9763	SBS:Control	Amide:neg	Bentazone [jmaf]	C10 H12 N2 O3 S	240.056	1.537	C10965	S2238		-0.0005	-2.1718			2	level4					NULL	up
0.796_171.0645	157.596	0.0066	0.0165	0.0719	0.1196	1.3295	SBS:Control	Amide:neg	Metronidazole	C6 H9 N3 O3	171.065	0.796	C07203	S4029	HMDB0015052	0.0001	0.4837			1	level4	Organoheterocyclic compounds	Azoles	Imidazoles	Imidazoles	NULL	up
0.676_206.0944	148.217	0	0.0001	0.0002	0.0007	2.151	SBS:Control	Amide:neg	2210033	C12 H14 O3	206.094	0.676	C10476	S4445096	HMDB0030762	0.0001	0.5377			18	level4	Phenylpropanoids and polyketides	Cinnamic acids and derivatives	Cinnamic acid esters	Polyketides[PK]	NULL	up
3.613_418.1995	144.275	0	0	0	0	2.107	SBS:Control	Amide:neg	2-(4-allyl-2,6-dimethoxyphenoxy)-1-(3,4,5-trimethoxyphenyl)-1-propanol	C23 H30 O7	418.2	3.613		S8652529	HMDB0030828	0.0003	0.7231			9	level4	Lignans, neolignans and related compounds	null	null	Lignans and related compounds		up
1.971_178.1352	138.969	0.0021	0.0063	0	0.0001	1.3536	SBS:Control	Amide:neg	Propofol	C12 H18 O	178.135	1.971	C07523	S4774	HMDB0014956	-0.0006	-3.1221			11	level4	Benzenoids	Benzene and substituted derivatives	Cumenes	Benzene and derivatives	NULL	up
0.953_417.2294	128.575	0.002	0.0062	0.0071	0.0174	1.4156	SBS:Control	Amide:neg	(1s,4s,5s,16s,19r,23r)-4,5,24,24-tetramethyl-25,26-dioxa-7-azaheptacyclo[21.2.1.0~1,20~.0~4,19~.0~5,16~.0~6,14~.0~8,13~]hexacosa-6(14),8,10,12,20-pentaen-22-one	C27 H31 N O3	417.229	0.953	C20553	S19978557		-0.0009	-2.2725			2	level4	Fungal toxins	Mycotoxins	Indole diterpene alkaloids	Fungal toxins		up
2.311_458.026	128.24	0.0001	0.0007	0.0146	0.0322	1.7276	SBS:Control	Amide:neg	4-[(e)-(2-hydroxy-6-sulfo-1-naphthyl)diazenyl]-1-naphthalenesulfonic acid	C20 H14 N2 O7 S2	458.026	2.311		S30776997	HMDB0033392	0.0017	3.7322			2	level4	Benzenoids	Naphthalenes	1,1'-azonaphthalenes	Benzene and derivatives		up
3.202_406.1398	127.362	0	0	0	0.0001	2.103	SBS:Control	Amide:neg	5-hydroxy-8-(hydroxymethyl)-6-isobutyryl-8-methyl-4-phenyl-2h,8h-pyrano[2,3-f]chromen-2-one	C24 H22 O6	406.14	3.202		S74851860	HMDB0126081	-0.0018	-4.4458			7	level4	Phenylpropanoids and polyketides	Neoflavonoids	Prenylated neoflavonoids	Flavonoids		up
0.957_370.2205	119.759	0.0042	0.0113	0.0355	0.067	1.3657	SBS:Control	Amide:neg	Ho-dpeg8-oh	C16 H34 O9	370.221	0.957		S71135	HMDB0094680	0.0002	0.5572			1	level4	Organic oxygen compounds	Organooxygen compounds	Ethers	Ethers		up
1.073_181.0022	118.059	0	0	0	0	1.9414	SBS:Control	Amide:neg	2748l341ky	C8 H7 N S2	181.002	1.073	C10910	S11494		0.0002	0.9703			1	level4					NULL	up
0.739_312.1138	109.516	0.0001	0.0005	0	0	1.6019	SBS:Control	Amide:neg	Norclozapine	C17 H17 Cl N4	312.114	0.739		S14126465	HMDB0060536	-0.0003	-1.0762			5	level4	Organoheterocyclic compounds	Benzodiazepines	Dibenzodiazepines	Dibenzodiazepines		up
5.38_304.1677	106.441	0	0	0	0	2.1641	SBS:Control	Amide:neg	Prosolanapyrone ii	C18 H24 O4	304.168	5.38	C19933	S9997508		0.0002	0.6777			3	level4					NULL	up
0.764_232.0588	101.6	0	0	0	0	2.3791	SBS:Control	Amide:neg	Unii:ter5zxe00d	C10 H16 O2 S2	232.059	0.764		S55830	HMDB0037809	-0.0004	-1.6043			2	level4	Organosulfur compounds	Thioacetals	Monothioacetals	Monothioacetals		up
4.466_517.1051	98.1293	0	0.0001	0	0.0001	2.0194	SBS:Control	Amide:neg	4-[(2-aminoethyl)sulfanyl]-2-(3,4-dihydroxyphenyl)-5,7-dihydroxy-3,4-dihydro-2h-chromen-3-yl 3,4,5-trihydroxybenzoate	C24 H23 N O10 S	517.105	4.466		S35014422	HMDB0037478	0.0009	1.6889			1	level4	Phenylpropanoids and polyketides	Flavonoids	Flavans	Flavonoids		up
6.915_648.388	96.1982	0.003	0.0087	0.0094	0.022	1.3272	SBS:Control	Amide:neg	7-{[(6e)-5,8-dioxo-6-octenoyl]oxy}-4-hydroxy-n,n,n-trimethyl-10-oxo-3,5,9-trioxa-4-phosphapentacosan-1-aminium 4-oxide	C32 H59 N O10 P	648.388	6.915		S4445479		0.0004	0.5691			1	level4						up
0.784_230.0613	95.5523	0	0	0	0	2.3041	SBS:Control	Amide:neg	Thymol sulfate	C10 H14 O4 S	230.061	0.784		S10709958	HMDB0062720	0	0.1619			2	level4	Organic acids and derivatives	Organic sulfuric acids and derivatives	Arylsulfates	Organic acids		up
0.756_296.1189	90.1817	0	0	0	0	2.1166	SBS:Control	Amide:neg	Glycyclamide	C14 H20 N2 O3 S	296.119	0.756		S12107		-0.0005	-1.8002			3	level4						up
0.773_224.1049	84.4581	0	0	0	0	2.1121	SBS:Control	Amide:neg	2-ethoxy-4-(4-methyl-1,3-dioxolan-2-yl)phenol	C12 H16 O4	224.105	0.773		S98408	HMDB0036203	0.0001	0.2331			15	level4	Benzenoids	Phenol ethers	null	Benzene and derivatives		up
0.632_330.125	82.359	0.0007	0.0027	0.0205	0.0426	1.5433	SBS:Control	Amide:neg	2,3,5,6-tetrafluoro-4-methylbenzyl 2,2-dimethyl-3-[(1e)-1-propen-1-yl]cyclopropanecarboxylate	C17 H18 F4 O2	330.125	0.632		S9784372		0.0007	2.1507			1	level4						up
1.868_225.8735	76.1077	0	0.0001	0	0	1.8847	SBS:Control	Amide:neg	Tetrathionic acid	H2 O6 S4	225.874	1.868	C02084	S24466		0.0001	0.2678			1	level4					map00920 Sulfur metabolism; map01100 Metabolic pathways;	up
0.641_288.1213	74.2149	0	0	0	0	2.2098	SBS:Control	Amide:neg	Piromidic acid	C14 H16 N4 O3	288.121	0.641		S4689		-0.001	-3.3989			1	level4						up
0.754_464.1175	72.7749	0	0	0	0	1.9758	SBS:Control	Amide:neg	1,5-anhydro-1-[2-(hexopyranuronosyloxy)-4,6-dihydroxyphenyl]hexitol	C18 H24 O14	464.118	0.754		S74886755	HMDB0132676	0.0009	1.9327			2	level4	Organic oxygen compounds	Organooxygen compounds	Carbohydrates and carbohydrate conjugates	Carbohydrates		up
0.958_170.0151	63.2333	0.0122	0.0277	0.0476	0.0839	1.0247	SBS:Control	Amide:neg	Thiourocanic acid	C6 H6 N2 O2 S	170.015	0.958	C05571	S4444356		0.0001	0.4887			1	level4					map00340 Histidine metabolism; map01100 Metabolic pathways;	up
1.677_212.0257	61.4282	0.0003	0.0012	0.0053	0.0135	1.5543	SBS:Control	Amide:neg	Zonisamide	C8 H8 N2 O3 S	212.026	1.677	C07504	S5532	HMDB0015045	0.0001	0.4751			1	level4	Organoheterocyclic compounds	Benzisoxazoles	null	Benzisoxazoles	NULL	up
2.022_419.1694	60.3297	0.0012	0.0041	0.0001	0.0003	1.2285	SBS:Control	Amide:neg	N~6~-(2,3-dihydroxybenzoyl)-n~2~-[(2,3-dihydroxyphenyl)(hydroxy)methyl]lysinamide	C20 H25 N3 O7	419.169	2.022		S389844		0.0002	0.3974			1	level4						up
0.996_653.3487	56.9538	0.0008	0.0029	0.0001	0.0005	1.3785	SBS:Control	Amide:neg	6-{2-[(1e)-6-amino-3-(3-amino-3-carboxypropyl)-6-carboxy-1-hexen-1-yl]-3,5-bis(3-amino-3-carboxypropyl)-1-pyridiniumyl}norleucine	C30 H49 N6 O10	653.349	0.996		S35031945	HMDB0029803	-0.0023	-3.5236			1	level4	Organic acids and derivatives	Carboxylic acids and derivatives	Pentacarboxylic acids and derivatives	Organic acids		up
0.964_372.1999	55.984	0.0059	0.0149	0.0719	0.1196	1.3029	SBS:Control	Amide:neg	Mfcd00037235	C16 H28 N4 O6	372.2	0.964	C03326	S134569		-0.001	-2.7903			1	level4					NULL	up
0.652_300.1396	52.9886	0.0001	0.0003	0.0001	0.0004	1.7207	SBS:Control	Amide:neg	Chlorcyclizine	C18 H21 Cl N2	300.14	0.652		S2609	HMDB0240224	0.0002	0.7935			2	level4	Benzenoids	Benzene and substituted derivatives	Diphenylmethanes	Benzene and derivatives		up
0.778_192.0424	51.837	0	0	0	0	2.1394	SBS:Control	Amide:neg	Scopoletin	C10 H8 O4	192.042	0.778	C01752	S4444113	HMDB0034344	0.0001	0.6009			25	level4	Phenylpropanoids and polyketides	Coumarins and derivatives	Hydroxycoumarins	Coumarins and derivatives		up
0.718_546.0646	51.3788	0	0	0	0	2.0774	SBS:Control	Amide:neg	Dtdp-4-dehydro-6-deoxy-alpha-d-glucose	C16 H24 N2 O15 P2	546.065	0.718	C11907	S388425	HMDB0060081	-0.0006	-1.1816			10	level4	Nucleosides, nucleotides, and analogues	Pyrimidine nucleotides	Pyrimidine nucleotide sugars	Nucleic acids and analogues	map01100 Metabolic pathways;	up
0.663_236.0433	48.5677	0.0013	0.0044	0.0412	0.0743	1.4098	SBS:Control	Amide:neg	Brassinin	C11 H12 N2 S2	236.043	0.663		S2299508	HMDB0033350	-0.0009	-3.7509			1	level4	Organoheterocyclic compounds	Indoles and derivatives	Indoles	Indoles		up
0.794_141.054	46.8844	0.0033	0.0094	0.0383	0.0709	1.3004	SBS:Control	Amide:neg	Dimetridazole	C5 H7 N3 O2	141.054	0.794		S2980		0.0002	1.21			1	level4						up
1.59_226.1206	46.6311	0	0.0002	0.0001	0.0006	1.8167	SBS:Control	Amide:neg	Butopyronoxyl	C12 H18 O4	226.121	1.59	C19142	S10306		0.0001	0.5921			3	level4					NULL	up
0.993_450.2234	46.048	0.0008	0.0029	0.0004	0.0016	1.3724	SBS:Control	Amide:neg	Nigakilactone e	C24 H34 O8	450.223	0.993	C17030	S411033		-0.002	-4.4338			1	level4	Terpenoids	Triterpenoids (C30)	Dammarenes	Terpenoids	NULL	up
0.626_308.137	45.5616	0	0	0	0	2.0017	SBS:Control	Amide:neg	Iprofenin	C15 H20 N2 O5	308.137	0.626		S43576		-0.0002	-0.796			2	level4						up
0.885_269.0469	45.2544	0.0003	0.0012	0.0003	0.0012	1.5852	SBS:Control	Amide:neg	6336217	C10 H11 N3 O4 S	269.047	0.885		S102783	HMDB0013852	-0.0002	-0.6312			2	level4	Benzenoids	Benzene and substituted derivatives	Benzenesulfonamides	Benzene and derivatives		up
1.763_416.1836	44.8588	0.0004	0.0016	0	0.0001	1.3537	SBS:Control	Amide:neg	(6r,7r)-1,2,3,13-tetramethoxy-6,7-dimethyl-5,6,7,8-tetrahydrobenzo[3',4']cycloocta[1',2':4,5]benzo[1,2-d][1,3]dioxol-6-ol	C23 H28 O7	416.184	1.763		S62023		0.0001	0.3298			3	level4						up
1.041_333.0922	43.5637	0	0.0002	0	0	1.9589	SBS:Control	Amide:neg	2907084	C13 H14 F3 N3 O4	333.092	1.041	C18827	S37761		-0.0014	-4.2892			1	level4					NULL	up
0.889_301.0522	42.6071	0.0019	0.006	0.0039	0.0104	1.2629	SBS:Control	Amide:neg	Nocodazole	C14 H11 N3 O3 S	301.052	0.889	C13719	S3979		0.0001	0.3382			1	level4					NULL	up
0.683_422.2671	42.0577	0	0	0.0001	0.0003	1.7677	SBS:Control	Amide:neg	(3alpha,5beta,7alpha,11alpha)-3,7,11-trihydroxy-12-oxocholan-24-oic acid	C24 H38 O6	422.267	0.683		S4447246		0.0002	0.5542			5	level4						up
5.995_313.1163	41.3065	0.0002	0.0009	0.0002	0.0009	1.4987	SBS:Control	Amide:neg	4-(2-aminoethyl)phenyl beta-d-glucopyranosiduronic acid	C14 H19 N O7	313.116	5.995		S167561	HMDB0010328	0.0001	0.3686			1	level4	Organic oxygen compounds	Organooxygen compounds	Carbohydrates and carbohydrate conjugates	Carbohydrates		up
3.487_256.1221	39.9114	0	0.0001	0	0	1.6141	SBS:Control	Amide:neg	Ancymidol	C15 H16 N2 O2	256.122	3.487	C18774	S23841		0.0009	3.6568			3	level4					NULL	up
0.666_426.1713	39.4944	0	0	0	0	2.227	SBS:Control	Amide:neg	6-benzyl-3-(4-hydroxybenzyl)-4a-(4-hydroxyphenyl)-4a,5-dihydroimidazo[1,2-b][1,2,4]triazin-2(1h)-one	C25 H22 N4 O3	426.171	0.666		S389439		0.0021	4.8644			1	level4						up
1.044_306.0732	38.0539	0.0001	0.0005	0	0.0001	1.6423	SBS:Control	Amide:neg	(+)-gallocatechin	C15 H14 O7	306.073	1.044	C12127	S58594	HMDB0038365	-0.0007	-2.3987			15	level4	Phenylpropanoids and polyketides	Flavonoids	Flavans	Flavonoids		up
0.763_316.1345	37.6305	0	0	0	0	1.8426	SBS:Control	Amide:neg	8-hydroxydemethylclomipramine	C18 H21 Cl N2 O	316.135	0.763		S8194268	HMDB0060803	0.0003	0.8706			1	level4	Organoheterocyclic compounds	Benzazepines	Dibenzazepines	Dibenzazepines		up
0.557_357.9698	35.8462	0	0	0	0	1.9905	SBS:Control	Amide:neg	4-chloromercuribenzoic acid	C7 H5 Cl Hg O2	357.97	0.557		S1667		0.0014	3.8215			2	level4						up
0.813_302.1468	34.2012	0.0007	0.0027	0.0112	0.0256	1.4116	SBS:Control	Amide:neg	5-oxidanidyl-5-oxidanylidenenorvalylarginine	C11 H20 N5 O5	302.147	0.813		S35031909		0.0003	1.0885			1	level4						up
1.588_463.9833	33.9308	0.0075	0.0185	0.0035	0.0096	1.0103	SBS:Control	Amide:neg	Sisapronil	C15 H6 Cl2 F8 N4	463.983	1.588		S9411678		-0.0008	-1.7809			2	level4						up
0.81_220.1213	33.3906	0.0062	0.0156	0.1333	0.2003	1.182	SBS:Control	Amide:neg	Phenylacetylglycine dimethylamide	C12 H16 N2 O2	220.121	0.81	C12958	S18406		0.0001	0.5116			1	level4					NULL	up
0.746_302.0937	32.2022	0	0.0002	0	0	1.5993	SBS:Control	Amide:neg	7,8-dihydroxy-9,10-epoxy-7,8,9,10-tetrahydrobenzo(a)pyrene	C20 H14 O3	302.094	0.746	C14853	S37707	HMDB0062470	-0.0006	-1.8389			3	level4	Benzenoids	Pyrenes	null	Benzene and derivatives	map00980 Metabolism of xenobiotics by cytochrome P450; map05204 Chemical carcinogenesis;	up
4.035_267.0678	31.7713	0.0005	0.0021	0.0002	0.0009	1.3432	SBS:Control	Amide:neg	Sulfafurazole	C11 H13 N3 O3 S	267.068	4.035	C07318	S5151	HMDB0014408	0	-0.0173			2	level4	Benzenoids	Benzene and substituted derivatives	Benzenesulfonamides	Benzene and derivatives	NULL	up
3.589_188.0258	31.5416	0.0003	0.0014	0	0	1.3936	SBS:Control	Amide:neg	(3as,4r,6ar)-2-oxohexahydro-1h-thieno[3,4-d]imidazole-4-carboxylic acid	C6 H8 N2 O3 S	188.026	3.589	C20385	S30790783		0.0002	1.0226			1	level4					map00780 Biotin metabolism;	up
0.689_295.1292	30.9204	0	0.0002	0	0	1.6551	SBS:Control	Amide:neg	N,n-dimethyladenosine	C12 H17 N5 O4	295.129	0.689	C03416	S389022		0.0012	3.9676			1	level4					NULL	up
0.64_280.1241	30.8978	0	0	0	0	1.926	SBS:Control	Amide:neg	2139	C14 H20 N2 O2 S	280.124	0.64		S13739		-0.0005	-1.7127			1	level4						up
0.852_477.2549	30.0969	0.0099	0.0231	0.0261	0.0528	1.0777	SBS:Control	Amide:neg	Epothilone c	C26 H39 N O5 S	477.255	0.852	C15694	S8066896		0	-0.0496			1	level4	PK Polyketides	PK04 Macrolides and lactone polyketides	Null	Polyketides[PK]	NULL	up
0.58_272.0717	29.707	0.0001	0.0006	0.0032	0.0088	1.6418	SBS:Control	Amide:neg	4-(4-methyl-3-oxopentyl)phenyl hydrogen sulfate	C12 H16 O5 S	272.072	0.58		S74853066	HMDB0132963	-0.0001	-0.5327			2	level4	Organic acids and derivatives	Organic sulfuric acids and derivatives	Arylsulfates	Organic acids		up
4.411_491.2216	29.6205	0.0044	0.0119	0.1258	0.1913	1.0704	SBS:Control	Amide:neg	N-{2-[1-({[(2r)-bicyclo[2.2.1]hept-5-en-2-ylmethyl]carbamoyl}sulfamoyl)-4-piperidinyl]ethyl}-2-methoxynicotinamide	C23 H33 N5 O5 S	491.222	4.411		S30791895		0.0014	2.8346			1	level4						up
6.097_460.2827	29.5206	0.0005	0.0021	0.0003	0.001	1.2651	SBS:Control	Amide:neg	Hydrocortisone caproate	C27 H40 O6	460.283	6.097	C13422	S96677		0.0002	0.454			2	level4	ST Sterol Lipids	ST02 Steroids	ST0203 C21 steroids (gluco/mineralocorticoids, progestogens) and derivatives	Sterol lipids[ST]	NULL	up
6.037_292.1676	29.3883	0.0001	0.0005	0.0003	0.0013	1.5881	SBS:Control	Amide:neg	Gingerdione	C17 H24 O4	292.168	6.037	C10459	S143051	HMDB0039275	0.0002	0.5369			10	level4	Benzenoids	Phenols	Methoxyphenols	Phenols and derivatives	NULL	up
0.637_294.1396	28.8445	0	0	0	0	2.1304	SBS:Control	Amide:neg	10-chloro-1,16-heptadecadiene-4,6-diyne-3,9-diol	C17 H23 Cl O2	294.14	0.637		S4476451	HMDB0039134	0.0009	3.1334			1	level4	Organohalogen compounds	Halohydrins	Chlorohydrins	Chlorohydrins		up
1.427_151.0093	28.838	0	0.0001	0	0	1.7602	SBS:Control	Amide:neg	2-hydroxybenzothiazole	C7 H5 N O S	151.009	1.427		MReference-3040		0.0001	0.4997		87.8	2	level2						up
0.584_354.0443	26.6119	0.0028	0.0083	0.0159	0.0343	1.202	SBS:Control	Amide:neg	Xipamide	C15 H15 Cl N2 O4 S	354.044	0.584		S24795		0.0002	0.6206			1	level4						up
0.89_124.0275	26.4152	0.0015	0.0049	0.0035	0.0096	1.2714	SBS:Control	Amide:neg	Pyrazinoic acid	C5 H4 N2 O2	124.028	0.89	C19915	S1018	HMDB0059734	0.0002	1.5526			1	level4	Organoheterocyclic compounds	Diazines	Pyrazines	Pyrazines	NULL	up
6.143_238.0842	26.2303	0.0003	0.0013	0.0003	0.0013	1.5834	SBS:Control	Amide:neg	(e)-3,4,5-trimethoxycinnamic acid	C12 H14 O5	238.084	6.143		S642910	HMDB0002511	0.0001	0.3247			7	level4	Phenylpropanoids and polyketides	Cinnamic acids and derivatives	Hydroxycinnamic acids and derivatives	Polyketides[PK]		up
0.716_574.0966	25.7583	0	0	0	0	2.0039	SBS:Control	Amide:neg	1,5-anhydro-1-(1,3,6,7-tetrahydroxy-9-oxo-9h-xanthen-2-yl)-6-o-(3,4,5-trihydroxybenzoyl)hexitol	C26 H22 O15	574.097	0.716		S35014776	HMDB0039306	0.0007	1.2218			1	level4	Organoheterocyclic compounds	Benzopyrans	1-benzopyrans	1-benzopyrans		up
3.75_398.1733	25.4442	0.003	0.0086	0.0146	0.0322	1.1748	SBS:Control	Amide:neg	L-365,260	C24 H22 N4 O2	398.173	3.75	C15026	S4470721		-0.001	-2.3954			3	level4						up
0.659_308.137	24.9636	0	0.0001	0	0	1.7596	SBS:Control	Amide:neg	Pp242	C16 H16 N6 O	308.137	0.659		S21437059		-0.0015	-4.9988			3	level4						up
0.838_400.1888	24.0137	0.0011	0.0039	0.0032	0.0088	1.2592	SBS:Control	Amide:neg	D-corlin	C23 H28 O6	400.189	0.838	C14668	S82567		0.0002	0.4404			6	level4					NULL	up
0.795_254.0718	23.84	0	0	0	0	2.2598	SBS:Control	Amide:neg	Sulfadicramide	C11 H14 N2 O3 S	254.072	0.795		S7980		-0.0007	-2.7477			4	level4						up
1.65_518.1136	23.7294	0.0003	0.0013	0.0053	0.0135	1.3944	SBS:Control	Amide:neg	Alisertib	C27 H20 Cl F N4 O4	518.114	1.65		S24700147		-0.0021	-4.1127			1	level4						up
0.712_161.9043	23.3413	0	0	0	0.0002	2.6133	SBS:Control	Amide:neg	Trichloroacetic acid	C2 H Cl3 O2	161.904	0.712	C11150	S10772050	HMDB0042048	0.0001	0.4692			1	level4	Organic acids and derivatives	Carboxylic acids and derivatives	Alpha-halocarboxylic acids and derivatives	Organic acids	map00980 Metabolism of xenobiotics by cytochrome P450; map05204 Chemical carcinogenesis;	up
1.57_418.0527	23.256	0.0001	0.0006	0.0003	0.0013	1.4648	SBS:Control	Amide:neg	2-{[5,8-dihydroxy-3-(4-hydroxyphenyl)-4-oxo-4h-chromen-7-yl]oxy}-3-hydroxysuccinic acid	C19 H14 O11	418.053	1.57		S8246158	HMDB0034590	-0.001	-2.2838			1	level4	Phenylpropanoids and polyketides	Isoflavonoids	Isoflav-2-enes	Flavonoids		up
6.515_526.26	21.6946	0.0001	0.0006	0.0004	0.0016	1.6497	SBS:Control	Amide:neg	Nebramycin iv	C19 H38 N6 O11	526.26	6.515	C18000	S10292121		0.0002	0.286			1	level4					map00524 Neomycin, kanamycin and gentamicin biosynthesis;	up
0.9_318.2196	20.284	0	0	0	0	1.7749	SBS:Control	Amide:neg	(+/-)18-hepe	C20 H30 O3	318.22	0.9		MReference-9802		0.0001	0.3537		84.6	64	level2						up
0.886_139.0383	20.1039	0.0023	0.0068	0.0048	0.0124	1.1805	SBS:Control	Amide:neg	5-hydroxypyrazinecarboxamide	C5 H5 N3 O2	139.038	0.886		S133812	HMDB0001978	0.0001	0.9829			1	level4	Organoheterocyclic compounds	Diazines	Pyrazines	Pyrazines		up
3.621_580.3615	20.0507	0	0.0001	0	0	1.4975	SBS:Control	Amide:neg	Convallagenin a 3-o-alpha-l-arabinopyranoside	C32 H52 O9	580.361	3.621	C08893	S390459		0.0004	0.675			2	level4	Terpenoids	Steroids	Spirostan	Terpenoids	NULL	up
4.283_223.0988	19.7145	0	0	0	0	1.8758	SBS:Control	Amide:neg	2-aaf	C15 H13 N O	223.099	4.283	C02778	S5686		-0.0009	-4.1558			1	level4					NULL	up
3.866_176.1051	19.3681	0.0009	0.0031	0	0.0001	1.1127	SBS:Control	Amide:neg	Ethanal tetramer	C8 H16 O4	176.105	3.866	C18744	S54981		0.0002	1.1134			4	level4					NULL	up
0.693_163.9013	19.286	0	0	0.0006	0.0022	2.5686	SBS:Control	Amide:neg	Molybdic(vi) acid	H2 Mo O4	163.901	0.693		S74188		0.0006	3.7601			1	level4						up
11.946_248.0645	19.2529	0.0005	0.0021	0.0006	0.0022	1.1616	SBS:Control	Amide:neg	Beta-aspartylaspartic acid	C8 H12 N2 O7	248.065	11.946		S241211	HMDB0011163	0.0001	0.2763			2	level4	Organic acids and derivatives	Peptidomimetics	Hybrid peptides	Organic acids		up
0.888_156.0537	19.1449	0.0016	0.0051	0.0048	0.0124	1.2182	SBS:Control	Amide:neg	Pentoxyl	C6 H8 N2 O3	156.054	0.888		S8635	HMDB0000544	0.0002	1.1486	36.5		7	level4	Organoheterocyclic compounds	Diazines	Pyrimidines and pyrimidine derivatives	Pyrimidines and pyrimidine derivatives		up
0.764_315.2775	18.4823	0.0005	0.002	0	0	1.1762	SBS:Control	Amide:neg	(8e)-2-amino-8-octadecene-1,3,4-triol	C18 H37 N O3	315.277	0.764		S28590759	HMDB0038057	0.0001	0.4011			1	level4	Organic nitrogen compounds	Organonitrogen compounds	Amines	Amines		up
0.549_508.2496	18.2077	0	0	0	0	2.0203	SBS:Control	Amide:neg	Pd123319	C31 H32 N4 O3	508.25	0.549	C15553	S4470844		0.0021	4.2158			2	level4						up
9.694_204.0748	17.5355	0.0004	0.0017	0.0035	0.0096	1.2105	SBS:Control	Amide:neg	Glu-gly	C7 H12 N2 O5	204.075	9.694		S4932470	HMDB0028819	0.0002	0.9203			6	level4	Organic acids and derivatives	Carboxylic acids and derivatives	Amino acids, peptides, and analogues	Amino acids, peptides, and analogues		up
1.664_261.0569	17.4514	0.0002	0.0011	0.0039	0.0104	1.3768	SBS:Control	Amide:neg	Tolfenamic acid	C14 H12 Cl N O2	261.057	1.664		S530683	HMDB0042043	0.0013	4.9083			3	level4	Benzenoids	Benzene and substituted derivatives	Benzoic acids and derivatives	Benzene and derivatives		up
0.734_315.1108	17.1197	0.0002	0.001	0.0006	0.0022	1.4375	SBS:Control	Amide:neg	(2e)-3-(3,4-dihydroxyphenyl)-n-[2-(3,4-dihydroxyphenyl)ethyl]acrylamide	C17 H17 N O5	315.111	0.734		S8347409	HMDB0137014	0.0001	0.3105			5	level4	Phenylpropanoids and polyketides	Cinnamic acids and derivatives	Hydroxycinnamic acids and derivatives	Polyketides[PK]		up
3.607_398.1733	17.0512	0	0	0	0	1.5043	SBS:Control	Amide:neg	7-hydroxy-3-[2-hydroxy-4-methoxy-3-(3-methyl-2-buten-1-yl)phenyl]-5-methoxy-8-chromanecarbaldehyde	C23 H26 O6	398.173	3.607		S35015105	HMDB0041101	0.0004	0.9593			2	level4	Phenylpropanoids and polyketides	Isoflavonoids	O-methylated isoflavonoids	Flavonoids		up
0.742_204.0899	16.0818	0.0002	0.001	0.0001	0.0005	1.3422	SBS:Control	Amide:neg	Dl-tryptophan	C11 H12 N2 O2	204.09	0.742	C00806	MReference-415	HMDB0030396	0.0001	0.3647	23.9	36	12	level3	Organoheterocyclic compounds	Indoles and derivatives	Indolyl carboxylic acids and derivatives	Indole and derivatives	NULL	up
10.237_454.1312	15.9212	0.0001	0.0004	0.0001	0.0006	1.4613	SBS:Control	Amide:neg	Dermocid	C23 H28 Cl2 O5	454.131	10.237		S4534995		-0.0001	-0.3274			2	level4						up
0.644_182.0615	15.6457	0	0	0	0	2.1043	SBS:Control	Amide:neg	Diisopropylsulfate	C6 H14 O4 S	182.061	0.644	C19230	S17093		0.0002	0.9107		32.7	1	level4					NULL	up
7.557_158.0693	15.6169	0.0006	0.0022	0.0078	0.0189	1.3825	SBS:Control	Amide:neg	Oxiracetam	C6 H10 N2 O3	158.069	7.557		S4465		0.0001	0.7985			4	level4						up
0.846_253.1169	14.9746	0	0.0003	0	0.0001	1.4101	SBS:Control	Amide:neg	Penciclovir	C10 H15 N5 O3	253.117	0.846	C07417	S4563	HMDB0014444	-0.0006	-2.2152			2	level4	Organoheterocyclic compounds	Imidazopyrimidines	Purines and purine derivatives	Purines and derivatives	NULL	up
6.536_220.0737	14.816	0.0017	0.0053	0.0123	0.0274	1.3514	SBS:Control	Amide:neg	Eugenitin	C12 H12 O4	220.074	6.536		S2340764	HMDB0029467	0.0002	0.8413			5	level4	Organoheterocyclic compounds	Benzopyrans	1-benzopyrans	1-benzopyrans		up
0.746_304.1344	14.3151	0	0.0001	0	0	1.5628	SBS:Control	Amide:neg	Flupirtine	C15 H17 F N4 O2	304.134	0.746		S48119		0.0008	2.7239			1	level4						up
4.84_479.2058	14.2604	0.0016	0.0053	0.0001	0.0003	1.1668	SBS:Control	Amide:neg	Nicardipine	C26 H29 N3 O6	479.206	4.84	C07264	S4319	HMDB0014760	0.0001	0.266			1	level4	Organoheterocyclic compounds	Pyridines and derivatives	Hydropyridines	Pyridine and derivatives	NULL	up
1.03_210.0642	14.25	0.0011	0.0039	0.0032	0.0088	1.5049	SBS:Control	Amide:neg	(carbamoylamino)(4-hydroxyphenyl)acetic acid	C9 H10 N2 O4	210.064	1.03		S503219	HMDB0031813	0.0001	0.4921			2	level4	Organic acids and derivatives	Carboxylic acids and derivatives	Amino acids, peptides, and analogues	Amino acids, peptides, and analogues		up
10.161_133.0376	14.1166	0.0015	0.005	0.0019	0.0057	1.4649	SBS:Control	Amide:neg	L-aspartic acid	C4 H7 N O4	133.038	10.161	C00049	MReference-462	HMDB0000191	0.0001	0.6183	67.5	86.4	4	level2	Organic acids and derivatives	Carboxylic acids and derivatives	Amino acids, peptides, and analogues	Amino acids	map00220 Arginine biosynthesis; map00250 Alanine, aspartate and glutamate metabolism; map00260 Glycine, serine and threonine metabolism; map00270 Cysteine and methionine metabolism; map00340 Histidine metabolism; map00410 beta-Alanine metabolism; map00760 Nicotinate and nicotinamide metabolism; map00770 Pantothenate and CoA biosynthesis; map00970 Aminoacyl-tRNA biosynthesis; map01100 Metabolic pa…	up
0.798_343.0314	14.0698	0.0077	0.0188	0.0329	0.0633	1.0142	SBS:Control	Amide:neg	Prothioconazole	C14 H15 Cl2 N3 O S	343.031	0.798	C18888	S4953623		0.0001	0.3728			1	level4					NULL	up
0.733_302.1371	13.573	0	0.0002	0.0002	0.0007	1.5889	SBS:Control	Amide:neg	Histidylphenylalanine	C15 H18 N4 O3	302.137	0.733		S3664633	HMDB0028892	-0.0007	-2.4716			3	level4	Organic acids and derivatives	Carboxylic acids and derivatives	Amino acids, peptides, and analogues	Amino acids, peptides, and analogues		up
6.169_592.3621	13.5436	0.0009	0.003	0.0039	0.0104	1.2389	SBS:Control	Amide:neg	Agavoside a	C33 H52 O9	592.362	6.169	C08885	S390452	HMDB0034391	0.0009	1.5886			2	level4	Terpenoids	Steroids	Spirostan	Terpenoids	NULL	up
0.864_127.9433	12.1392	0.0002	0.0008	0.0006	0.0022	1.4804	SBS:Control	Amide:neg	Dichloroacetic acid	C2 H2 Cl2 O2	127.943	0.864	C11149	S10771217		0.0001	1.1707			1	level4					map00980 Metabolism of xenobiotics by cytochrome P450; map05204 Chemical carcinogenesis;	up
0.909_381.2154	12.1388	0	0	0	0	1.5575	SBS:Control	Amide:neg	Symphytine	C20 H31 N O6	381.215	0.909	C10409	S4445068		0.0003	0.6644			2	level4	Alkaloids	Alkaloids derived from ornithine	Pyrrolizidine alkaloids	Alkaloids	NULL	up
1.631_284.1535	12.0936	0.0003	0.0012	0.0013	0.0043	1.3136	SBS:Control	Amide:neg	Tropicamide	C17 H20 N2 O2	284.154	1.631		S5391	HMDB0014947	0.001	3.4728			3	level4	Benzenoids	Benzene and substituted derivatives	Phenylacetamides	Benzene and derivatives		up
0.693_330.1216	11.6176	0.0001	0.0007	0	0.0001	1.2459	SBS:Control	Amide:neg	Miraxanthin-iii	C17 H18 N2 O5	330.122	0.693	C08556	S30791226		0.0001	0.165			2	level4	Amino acid related compounds	Betalains	Betaxanthins	Amino acid related compounds	NULL	up
9.277_146.0216	11.5348	0	0	0	0	1.7533	SBS:Control	Amide:neg	2-oxoglutaric acid	C5 H6 O5	146.022	9.277	C00026	MReference-305	HMDB0000208	0.0001	0.4812	8.1	98.5	7	level2	Organic acids and derivatives	Keto acids and derivatives	Gamma-keto acids and derivatives	Organic acids	map00020 Citrate cycle (TCA cycle); map00040 Pentose and glucuronate interconversions; map00053 Ascorbate and aldarate metabolism; map00220 Arginine biosynthesis; map00250 Alanine, aspartate and glutamate metabolism; map00310 Lysine degradation; map00340 Histidine metabolism; map00430 Taurine and hypotaurine metabolism; map00471 D-Glutamine and D-glutamate metabolism; map00630 Glyoxylate and dica…	up
1.857_428.2414	11.3794	0	0	0	0	1.6534	SBS:Control	Amide:neg	Nummularine f	C23 H32 N4 O4	428.241	1.857	C10011	S4444915		-0.0009	-2.1421			1	level4					NULL	up
9.871_194.0428	11.1354	0	0	0	0	1.33	SBS:Control	Amide:neg	Glucuronate	C6 H10 O7	194.043	9.871	C00191	BGI285		0.0002	0.928	98.7	98.2	22	level2	Carbohydrates	Monosaccharides	Sugar acids [Fig]	Carbohydrates	map00040 Pentose and glucuronate interconversions; map00053 Ascorbate and aldarate metabolism; map00520 Amino sugar and nucleotide sugar metabolism; map00562 Inositol phosphate metabolism; map01100 Metabolic pathways;	up
0.858_434.0473	10.5583	0.0017	0.0055	0.0039	0.0104	1.0104	SBS:Control	Amide:neg	Etravirine	C20 H15 Br N6 O	434.047	0.858		S168313		-0.0018	-4.0455			1	level4						up
6.783_254.1154	10.4522	0.0001	0.0006	0.0002	0.0007	1.5331	SBS:Control	Amide:neg	Hostmaniane	C13 H18 O5	254.115	6.783		S9359446	HMDB0032796	0	0.0219			2	level4	Benzenoids	Benzene and substituted derivatives	Benzoic acids and derivatives	Benzene and derivatives		up
6.059_306.1834	10.2086	0	0.0002	0	0.0002	1.5674	SBS:Control	Amide:neg	Di-n-amyl phthalate	C18 H26 O4	306.183	6.059	C14300	S8243		0.0002	0.7865			5	level4					NULL	up
0.783_300.2299	9.7335	0.0215	0.0438	0.0282	0.0562	1.0169	SBS:Control	Amide:neg	Heptadecanedioic acid	C17 H32 O4	300.23	0.783		S2340922		-0.0001	-0.384			8	level4						up
0.863_276.2089	9.4849	0.0017	0.0054	0.0006	0.0022	1.1553	SBS:Control	Amide:neg	(e)-parinaric acid	C18 H28 O2	276.209	0.863		S4445965		0	-0.0126			62	level4						up
0.679_180.0458	9.3921	0	0	0	0	1.7705	SBS:Control	Amide:neg	5-methylthioribose	C6 H12 O4 S	180.046	0.679		S388938	HMDB0001087	0.0002	0.9754			1	level4	Organic oxygen compounds	Organooxygen compounds	Carbohydrates and carbohydrate conjugates	Carbohydrates		up
7.578_200.105	9.3633	0.0093	0.0219	0.0123	0.0274	1.1661	SBS:Control	Amide:neg	(+/-)-camphoric acid	C10 H16 O4	200.105	7.578		S20198	HMDB0034491	0.0002	0.852			11	level4	Organic acids and derivatives	Carboxylic acids and derivatives	Dicarboxylic acids and derivatives	Organic acids		up
1.082_262.0693	9.1845	0.0004	0.0017	0.0015	0.0048	1.3365	SBS:Control	Amide:neg	Carbadox	C11 H10 N4 O4	262.069	1.082		S10606106	HMDB0031762	-0.0009	-3.613			1	level4	Organoheterocyclic compounds	Diazanaphthalenes	Benzodiazines	Benzodiazines		up
4.386_472.2521	9.1168	0.0291	0.0559	0.0412	0.0743	1.0541	SBS:Control	Amide:neg	Sulukast	C25 H36 N4 O3 S	472.252	4.386		S4940793		0.0013	2.6596			1	level4						up
10.521_266.0638	9.0995	0	0.0002	0	0.0002	1.0278	SBS:Control	Amide:neg	1,1'-monoglyceride citrate	C9 H14 O9	266.064	10.521		S2298434	HMDB0032437	0	-0.0851			1	level4	Organic acids and derivatives	Carboxylic acids and derivatives	Tricarboxylic acids and derivatives	Organic acids		up
0.924_290.1883	9.001	0	0	0	0	1.3887	SBS:Control	Amide:neg	Octinoxate	C18 H26 O3	290.188	0.924		S4511170	HMDB0061861	0.0001	0.3136			10	level4	Phenylpropanoids and polyketides	Cinnamic acids and derivatives	Cinnamic acid esters	Polyketides[PK]		up
0.918_262.1568	8.7251	0	0.0002	0.0001	0.0004	1.336	SBS:Control	Amide:neg	Homosalate	C16 H22 O3	262.157	0.918		S8059		-0.0001	-0.2248			5	level4						up
0.795_222.0908	8.4883	0	0	0	0	1.6376	SBS:Control	Amide:neg	Triafungin	C13 H10 N4	222.091	0.795		S37751		0.0003	1.3328			1	level4						up
1.428_128.0475	8.1681	0	0	0	0	1.4488	SBS:Control	Amide:neg	Furaneol	C6 H8 O3	128.048	1.428	C20717	S18218	HMDB0040594	0.0002	1.3323	36.7		15	level4	Organoheterocyclic compounds	Dihydrofurans	Furanones	Furanones	NULL	up
10.238_216.0746	7.8195	0	0.0003	0.0002	0.0008	1.1714	SBS:Control	Amide:neg	8-hydroxyalanylclavam	C8 H12 N2 O5	216.075	10.238	C17359	S30791683		0	-0.1227			1	level4						up
10.217_175.0482	7.6862	0	0.0002	0	0.0001	1.216	SBS:Control	Amide:neg	N-acetyl-l-aspartic acid	C6 H9 N O5	175.048	10.217	C01042	BGI418	HMDB0000812	0.0001	0.745	96	92	5	level2	Organic acids and derivatives	Carboxylic acids and derivatives	Amino acids, peptides, and analogues	Amino acids, peptides, and analogues	map00250 Alanine, aspartate and glutamate metabolism; map01100 Metabolic pathways;	up
0.923_178.0995	7.4174	0.0028	0.0082	0.0039	0.0104	1.0467	SBS:Control	Amide:neg	Benzyl butyrate	C11 H14 O2	178.1	0.923		S7367	HMDB0033376	0.0001	0.7943			34	level4	Benzenoids	Benzene and substituted derivatives	Benzyloxycarbonyls	Benzene and derivatives		up
0.791_316.2404	7.2695	0.0041	0.0112	0.0032	0.0088	1.0963	SBS:Control	Amide:neg	Pregnane-3,20-dione	C21 H32 O2	316.24	0.791		S389575		0.0002	0.5789			26	level4						up
0.945_805.5858	7.2237	0.0075	0.0184	0.0048	0.0124	1.1262	SBS:Control	Amide:neg	O-{hydroxy[2-(nonadecanoyloxy)-3-(stearoyloxy)propoxy]phosphoryl}-l-serine	C43 H84 N O10 P	805.586	0.945		S7826047		0.0025	3.0918			3	level4						up
0.9_266.1881	7.1184	0.0003	0.0013	0.0003	0.0013	1.007	SBS:Control	Amide:neg	Juvenile hormone iii	C16 H26 O3	266.188	0.9	C09694	S4444856		-0.0001	-0.4841			12	level4	Terpenoids	Sesquiterpenoids (C15)	Farnesenes	Terpenoids		up
0.935_378.2409	7.0833	0.0001	0.0006	0.0006	0.0022	1.1826	SBS:Control	Amide:neg	(1s,2r,3s,4s,6r,7r,8r,14s)-3-hydroxy-2,4,7,14-tetramethyl-9-oxo-4-vinyltricyclo[5.4.3.0~1,8~]tetradec-6-yl glycolate	C22 H34 O5	378.241	0.935	C09169	S390614		0.0002	0.627			5	level4					NULL	up
9.306_101.0479	7.0768	0	0	0	0	1.4187	SBS:Control	Amide:neg	Acpc	C4 H7 N O2	101.048	9.306	C01234	S520	HMDB0036458	0.0002	2.4022			9	level4	Organic acids and derivatives	Carboxylic acids and derivatives	Amino acids, peptides, and analogues	Amino acids, peptides, and analogues	map00270 Cysteine and methionine metabolism; map01100 Metabolic pathways;	up
0.913_359.2311	7.0209	0	0.0002	0	0.0002	1.1281	SBS:Control	Amide:neg	Lavoltidine	C19 H29 N5 O2	359.231	0.913	C11805	S50093		-0.0011	-2.9592			1	level4					NULL	up
0.866_292.2038	6.88	0	0	0	0	1.2945	SBS:Control	Amide:neg	12-oxo phytodienoic acid	C18 H28 O3	292.204	0.866	C01226	S4444088		0	-0.0298			16	level4	FA Fatty acyls	FA02 Octadecanoids	FA0201 12-oxophytodienoic acid metabolites	Fatty acyls[FA]	map00592 alpha-Linolenic acid metabolism; map01100 Metabolic pathways;	up
1.658_268.1311	6.7319	0.0007	0.0026	0.001	0.0035	1.1007	SBS:Control	Amide:neg	Cyanotriphenylborate	C19 H15 B N	268.131	1.658		S133906		0.0013	4.852			3	level4						up
0.891_346.251	6.6897	0.0001	0.0003	0	0.0002	1.148	SBS:Control	Amide:neg	Ginkgoic acid	C22 H34 O3	346.251	0.891	C10794	S4445152	HMDB0033897	0.0002	0.5985		50.6	10	level4	Benzenoids	Benzene and substituted derivatives	Benzoic acids and derivatives	Benzene and derivatives	NULL	up
8.139_568.3257	6.6837	0	0	0	0	1.8717	SBS:Control	Amide:neg	(3alpha,5beta,6alpha)-3,24-dihydroxy-24-oxocholan-6-yl beta-d-glucopyranosiduronic acid	C30 H48 O10	568.326	8.139		S169791		0.0009	1.6709			3	level4						up
7.681_626.3688	6.6184	0.0045	0.0121	0.0026	0.0076	1.186	SBS:Control	Amide:neg	Cotylenin f	C33 H54 O11	626.369	7.681	C09078	S10128222		0.0022	3.47			2	level4	Terpenoids	Diterpenoids (C20)	Others	Terpenoids	NULL	up
0.914_360.2303	6.5322	0.0001	0.0004	0.0002	0.0009	1.2474	SBS:Control	Amide:neg	Cannabigerolic acid	C22 H32 O4	360.23	0.914	C20406	MReference-6510		0.0003	0.6962		65.2	9	level2						up
0.878_443.2343	6.4793	0	0	0	0	1.2942	SBS:Control	Amide:neg	Crenolanib	C26 H29 N5 O2	443.234	0.878		S8541584		0.0021	4.8129			1	level4						up
11.671_186.0531	6.3298	0.0016	0.0053	0.0017	0.0052	1.2554	SBS:Control	Amide:neg	6-(1-hydroxyethyl)-3-(hydroxymethyl)-2,7-dioxabicyclo[4.1.0]hept-3-en-5-one	C8 H10 O5	186.053	11.671		S28534154	HMDB0041026	0.0003	1.5338			1	level4	Organoheterocyclic compounds	Pyrans	Pyranones and derivatives	Pyranones and derivatives		up
11.67_230.0428	6.1719	0.0013	0.0045	0.0026	0.0076	1.2506	SBS:Control	Amide:neg	Bis(2-methyl-4,5-dihydro-3-furyl) disulfide	C10 H14 O2 S2	230.043	11.67		S458716	HMDB0039670	-0.0007	-3.2019			1	level4	Organoheterocyclic compounds	Dihydrofurans	null	Dihydrofurans		up
9.885_230.0903	6.1394	0.0001	0.0004	0.0003	0.0012	1.1362	SBS:Control	Amide:neg	Aspartyl-l-proline	C9 H14 N2 O5	230.09	9.885		S149163	HMDB0002335	0.0001	0.2376			6	level4	Organic acids and derivatives	Carboxylic acids and derivatives	Amino acids, peptides, and analogues	Amino acids, peptides, and analogues		up
0.896_293.1298	6.0786	0.002	0.0062	0.0026	0.0076	1.0819	SBS:Control	Amide:neg	(2s)-1-(4-chlorophenyl)-4,4-dimethyl-2-(1h-1,2,4-triazol-1-yl)-3-pentanol	C15 H20 Cl N3 O	293.13	0.896	C18479	S30791366		0.0003	0.8993			1	level4					NULL	up
0.949_424.2098	5.9791	0	0	0	0	1.4407	SBS:Control	Amide:neg	Didrovaltrate	C22 H32 O8	424.21	0.949	C09776	S59117	HMDB0034492	0.0001	0.2792			5	level4	Terpenoids	Monoterpenoids (C10)	Iridoids	Terpenoids	NULL	up
0.655_510.2652	5.814	0	0.0001	0	0.0001	1.1055	SBS:Control	Amide:neg	Nebramycin 5'	C19 H38 N6 O10	510.265	0.655	C18001	S170768		0.0003	0.5791			1	level4					map00524 Neomycin, kanamycin and gentamicin biosynthesis;	up
1.646_350.2099	5.8041	0	0	0	0.0001	1.255	SBS:Control	Amide:neg	(-)-andrographolide	C20 H30 O5	350.21	1.646	C20214	S4477067		0.0006	1.596			31	level4	Terpenoids	Diterpenoids (C20)	Labdanes	Terpenoids	NULL	up
12.458_253.9316	5.6333	0.0056	0.0143	0.0071	0.0174	1.1807	SBS:Control	Amide:neg	2,4,5-trichlorophenoxyacetic acid	C8 H5 Cl3 O3	253.932	12.458	C07100	S1435		0.0011	4.4866			2	level4					map01100 Metabolic pathways;	up
0.94_264.1725	5.6254	0.0001	0.0003	0.0001	0.0004	1.0321	SBS:Control	Amide:neg	Methyl 3,5-ditert-butyl-4-hydroxybenzoate	C16 H24 O3	264.173	0.94		S68160	HMDB0061935	-0.0001	-0.2311			4	level4	Benzenoids	Benzene and substituted derivatives	Benzoic acids and derivatives	Benzene and derivatives		up
0.744_492.0897	5.5909	0	0	0	0	1.9398	SBS:Control	Amide:neg	Carmine	C22 H20 O13	492.09	0.744	C11254	S14068	HMDB0030658	-0.0007	-1.4163			2	level4	Benzenoids	Anthracenes	Anthracenecarboxylic acids and derivatives	Benzene and derivatives	NULL	up
11.672_142.0632	5.4228	0.0019	0.0059	0.0043	0.0114	1.1903	SBS:Control	Amide:neg	4-oxocyclohexanecarboxylic acid	C7 H10 O3	142.063	11.672	C03767	S167248		0.0002	1.7415			7	level4					NULL	up
0.942_334.2146	5.3035	0.0006	0.0024	0.0029	0.0083	1.0488	SBS:Control	Amide:neg	1886839	C20 H30 O4	334.215	0.942	C14504	S6528		0.0001	0.4431		83.3	39	level4					NULL	up
1.214_318.2196	4.889	0	0	0	0.0001	1.541	SBS:Control	Amide:neg	Steviol	C20 H30 O3	318.22	1.214	C20212	S398979	HMDB0036706	0.0001	0.1955			64	level4	Terpenoids	Diterpenoids (C20)	Kaurenes	Terpenoids	NULL	up
3.759_139.0635	4.8792	0	0	0	0	1.1144	SBS:Control	Amide:neg	Deferiprone	C7 H9 N O2	139.064	3.759		S2866		0.0002	1.1714			5	level4						up
5.964_324.0613	4.8675	0.0237	0.0469	0.0032	0.0088	1.0676	SBS:Control	Amide:neg	Pyochelin	C14 H16 N2 O3 S2	324.061	5.964	C12037	S28533806		0.001	3.1866			2	level4						up
0.946_171.0533	4.8214	0.0002	0.0007	0	0.0002	1.1728	SBS:Control	Amide:neg	2,3,4,5-tetrahydrodipicolinic acid	C7 H9 N O4	171.053	0.946		S612		0.0001	0.8399			4	level4						up
0.842_603.2906	4.7515	0.0035	0.0096	0.0064	0.0161	1.0055	SBS:Control	Amide:neg	(z)-n-{(2s)-1-hydroxy-2-[(z)-{hydroxy[(2r)-1-(d-tyrosyl)-2-pyrrolidinyl]methylene}amino]-3-methylbutylidene}-d-alpha-glutamyl-d-proline	C29 H41 N5 O9	603.291	0.842		S35031698	HMDB0060144	0.0002	0.2887			1	level4	Organic acids and derivatives	Carboxylic acids and derivatives	Amino acids, peptides, and analogues	Amino acids, peptides, and analogues		up
8.639_170.0218	4.7315	0.0001	0.0003	0	0.0001	1.235	SBS:Control	Amide:neg	Gallic acid	C7 H6 O5	170.022	8.639	C01424	MReference-1221	HMDB0005807	0.0002	1.4278		78	4	level2	Benzenoids	Benzene and substituted derivatives	Benzoic acids and derivatives	Benzene and derivatives		up
0.784_268.1162	4.6311	0	0	0	0	1.0604	SBS:Control	Amide:neg	4,4'-propylenebis(2,6-piperazinedione)	C11 H16 N4 O4	268.116	0.784		S28423		-0.0009	-3.3567			6	level4						up
5.977_196.1101	4.369	0.0168	0.0359	0.0019	0.0057	1.0695	SBS:Control	Amide:neg	Hexyl 2-furoate	C11 H16 O3	196.11	5.977		S55834	HMDB0037725	0.0001	0.5155			4	level4	Organoheterocyclic compounds	Furans	Furoic acid and derivatives	Furoic acid and derivatives		up
5.973_152.1202	4.0689	0.0008	0.0029	0.0005	0.0018	1.2047	SBS:Control	Amide:neg	(+/-)-camphor	C10 H16 O	152.12	5.973	C00809	S2441		0.0001	0.3318			97	level4	Terpenoids	Monoterpenoids (C10)	Cyclic monoterpenes	Terpenoids	map04750 Inflammatory mediator regulation of TRP channels;	up
6.664_295.1198	4.054	0.0031	0.0089	0.0071	0.0174	1.0072	SBS:Control	Amide:neg	Seproxetine	C16 H16 F3 N O	295.12	6.664		S4382	HMDB0060551	0.0014	4.896			8	level4	Benzenoids	Benzene and substituted derivatives	Trifluoromethylbenzenes	Benzene and derivatives		up
0.719_210.1256	3.9011	0	0.0001	0	0	1.0484	SBS:Control	Amide:neg	Epi-jasmonic acid	C12 H18 O3	210.126	0.719	C16317	S5584839		0	0.1976			10	level4	FA Fatty acyls	FA02 Octadecanoids	FA0202 jasmonic acids	Fatty acyls[FA]	map00592 alpha-Linolenic acid metabolism; map01100 Metabolic pathways;	up
2.804_212.0898	3.8581	0.0029	0.0084	0.0001	0.0005	1.17	SBS:Control	Amide:neg	.alpha.-glucoheptitol	C7 H16 O7	212.09	2.804	C08255	S91934	HMDB0033750	0.0002	0.787			4	level4	Organic oxygen compounds	Organooxygen compounds	Carbohydrates and carbohydrate conjugates	Carbohydrates	NULL	up
0.729_284.0825	3.7604	0	0	0	0	1.2642	SBS:Control	Amide:neg	Benzo(a)pyrene-4,5-diol	C20 H12 O2	284.082	0.729	C18279	S96894		-0.0012	-4.2455			6	level4						up
1.18_152.0587	3.7585	0.0002	0.0008	0.0004	0.0015	1.0632	SBS:Control	Amide:neg	5-nitro-o-toluidine	C7 H8 N2 O2	152.059	1.18	C16398	S7166		0.0002	0.9945			5	level4						up
10.387_316.0883	3.6861	0	0.0003	0	0.0002	1.1261	SBS:Control	Amide:neg	Febuxostat	C16 H16 N2 O3 S	316.088	10.387		S118173		0.0001	0.4197			1	level4						up
0.939_366.2047	3.6398	0	0	0	0	1.0005	SBS:Control	Amide:neg	Dibutoxyethylphthalate	C20 H30 O6	366.205	0.939	C15438	S8042		0.0004	1.1103			7	level4					NULL	up
9.117_160.0738	3.4227	0.0017	0.0055	0.0019	0.0057	1.0736	SBS:Control	Amide:neg	3-methyladipic acid	C7 H12 O4	160.074	9.117		MReference-209	HMDB0000555	0.0002	1.4319	90	92.5	13	level2	Lipids and lipid-like molecules	Fatty Acyls	Fatty acids and conjugates	Fatty acyls[FA]		up
0.736_478.1694	3.3239	0	0.0001	0	0.0001	1.2522	SBS:Control	Amide:neg	3,4,5-trimethoxyphenyl-1-o-beta-d-apiofuranosyl-(1->6)-o-beta-d-glucopyranoside	C20 H30 O13	478.169	0.736		S8728028	HMDB0038714	0.0007	1.5634			1	level4	Organic oxygen compounds	Organooxygen compounds	Carbohydrates and carbohydrate conjugates	Carbohydrates		up
0.722_187.1	3.1617	0	0	0	0	1.1897	SBS:Control	Amide:neg	5-(5-methyl-2-furyl)-2,3-dihydro-1h-pyrrolizine	C12 H13 N O	187.1	0.722		S30777393	HMDB0040012	0.0003	1.6221			1	level4	Organoheterocyclic compounds	Pyrrolizines	null	Pyrrolizines		up
6.506_172.085	3.0084	0	0	0	0	1.0188	SBS:Control	Amide:neg	Prolylglycine	C7 H12 N2 O3	172.085	6.506		MReference-558	HMDB0011178	0.0003	1.5035		82.6	2	level2	Organic acids and derivatives	Carboxylic acids and derivatives	Amino acids, peptides, and analogues	Amino acids, peptides, and analogues		up
7.703_200.9767	2.6853	0.0002	0.0011	0.0007	0.0025	1.1544	SBS:Control	Amide:neg	L-cysteine-s-sulfate	C3 H7 N O5 S2	200.977	7.703	C05824	MReference-465	HMDB0000731	0.0002	0.896		76.3	1	level2	Organic acids and derivatives	Carboxylic acids and derivatives	Amino acids, peptides, and analogues	Amino acids, peptides, and analogues	map00270 Cysteine and methionine metabolism; map01100 Metabolic pathways; map01230 Biosynthesis of amino acids;	up
0.592_216.0093	0.6181	0	0.0003	0	0.0001	1.5905	SBS:Control	Amide:neg	2-hydroxy-5-vinylphenyl hydrogen sulfate	C8 H8 O5 S	216.009	0.592		S74851573	HMDB0124978	0	0.0446			1	level4	Organic acids and derivatives	Organic sulfuric acids and derivatives	Arylsulfates	Organic acids		down
4.466_408.2876	0.5855	0.0055	0.0141	0.0021	0.0063	1.262	SBS:Control	Amide:neg	Cholic acid	C24 H40 O5	408.288	4.466	C00695	MReference-344	HMDB0000619	0.0001	0.1453		76.8	84	level2	Lipids and lipid-like molecules	Steroids and steroid derivatives	Bile acids, alcohols and derivatives	Bile acids, alcohols and derivatives	map00120 Primary bile acid biosynthesis; map01100 Metabolic pathways; map04976 Bile secretion;	down
1.907_205.074	0.585	0.0139	0.0305	0.0078	0.0189	1.2055	SBS:Control	Amide:neg	Indole-3-lactic acid	C11 H11 N O3	205.074	1.907	C02043	MReference-450	HMDB0000671	0.0001	0.5099		90.8	8	level2	Organoheterocyclic compounds	Indoles and derivatives	Indolyl carboxylic acids and derivatives	Indole and derivatives		down
1.621_275.0463	0.5631	0.0175	0.0371	0.0205	0.0426	1.0443	SBS:Control	Amide:neg	Methyl o-sulfo-l-tyrosinate	C10 H13 N O6 S	275.046	1.621	C04201	S389236		0	-0.1177			1	level4					NULL	down
6.519_180.0635	0.5517	0.0056	0.0144	0.0123	0.0274	1.2085	SBS:Control	Amide:neg	D-(+)-glucose	C6 H12 O6	180.064	6.519	C00031	MReference-6210		0.0001	0.554	89.1	95.6	58	level2	Carbohydrates	Monosaccharides	Aldoses [Fig]	Carbohydrates	map00010 Glycolysis / Gluconeogenesis; map00030 Pentose phosphate pathway; map00052 Galactose metabolism; map00500 Starch and sucrose metabolism; map00520 Amino sugar and nucleotide sugar metabolism; map00524 Neomycin, kanamycin and gentamicin biosynthesis; map01100 Metabolic pathways; map02010 ABC transporters; map04066 HIF-1 signaling pathway; map04068 FoxO signaling pathway; map04152 AMPK sign…	down
0.773_152.0475	0.531	0.0013	0.0043	0.0005	0.0018	1.0407	SBS:Control	Amide:neg	Vanillin	C8 H8 O3	152.048	0.773	C00755	MReference-2529	HMDB0012308	0.0001	0.9602	87.3	90.6	37	level2	Benzenoids	Phenols	Methoxyphenols	Phenols and derivatives	map01100 Metabolic pathways;	down
4.609_377.1589	0.5069	0.0034	0.0096	0.0021	0.0063	1.0613	SBS:Control	Amide:neg	7209	C18 H23 N3 O6	377.159	4.609	C21519	S4576629	HMDB0041908	0.0002	0.6183			1	level4	Organic acids and derivatives	Carboxylic acids and derivatives	Amino acids, peptides, and analogues	Amino acids, peptides, and analogues	NULL	down
1.108_282.108	0.4969	0.0004	0.0016	0.0006	0.002	1.0862	SBS:Control	Amide:neg	2-aminoadenosine	C10 H14 N6 O4	282.108	1.108	C00939	S65171		0.0003	1.109			1	level4					NULL	down
0.873_164.0475	0.4926	0.0001	0.0003	0.0001	0.0003	1.094	SBS:Control	Amide:neg	(e)-p-coumaric acid	C9 H8 O3	164.048	0.873	C00811	S553148	HMDB0002035	0.0002	1.1323	18.4		21	level4	Phenylpropanoids and polyketides	Cinnamic acids and derivatives	Hydroxycinnamic acids and derivatives	Polyketides[PK]	map00130 Ubiquinone and other terpenoid-quinone biosynthesis; map00350 Tyrosine metabolism; map01100 Metabolic pathways;	down
4.823_131.0947	0.4903	0	0	0	0	1.032	SBS:Control	Amide:neg	L-isoleucine	C6 H13 N O2	131.095	4.823	C00407	BGI366	HMDB0000172	0.0001	0.6553	65.9	59	18	level2	Peptides	Amino acids	Common amino acids [Fig]	Amino acids	map00280 Valine, leucine and isoleucine degradation; map00290 Valine, leucine and isoleucine biosynthesis; map00970 Aminoacyl-tRNA biosynthesis; map01100 Metabolic pathways; map01210 2-Oxocarboxylic acid metabolism; map01230 Biosynthesis of amino acids; map02010 ABC transporters; map04974 Protein digestion and absorption; map04978 Mineral absorption; map05131 Shigellosis; map05230 Central carbon …	down
0.885_357.1789	0.4774	0.0004	0.0016	0	0.0001	1.1495	SBS:Control	Amide:neg	Cafedrine	C18 H23 N5 O3	357.179	0.885		S64784		-0.0011	-3.1831			2	level4						down
7.69_358.0389	0.4746	0.0068	0.0169	0.0159	0.0343	1.1698	SBS:Control	Amide:neg	Alpha-hydroxytriazolam	C17 H12 Cl2 N4 O	358.039	7.69		S1887	HMDB0061053	0.0001	0.2549			2	level4	Phenylpropanoids and polyketides	Stilbenes	null	Polyketides[PK]		down
8.474_336.1024	0.4671	0.0007	0.0025	0.0001	0.0003	1.2083	SBS:Control	Amide:neg	Firocoxib	C17 H20 O5 S	336.102	8.474	C18363	S181008		-0.0007	-2.1625			2	level4					NULL	down
4.613_262.0485	0.4518	0	0	0	0	1.0964	SBS:Control	Amide:neg	Maclurin	C13 H10 O6	262.048	4.613	C09951	S61520	HMDB0032644	0.0007	2.8193		40.2	2	level4	Benzenoids	Benzene and substituted derivatives	Benzophenones	Benzene and derivatives	NULL	down
8.48_126.0431	0.4467	0.0001	0.0006	0	0.0001	1.0956	SBS:Control	Amide:neg	Thymine	C5 H6 N2 O2	126.043	8.48	C00178	S1103	HMDB0000262	0.0001	1.1266			3	level4	Organoheterocyclic compounds	Diazines	Pyrimidines and pyrimidine derivatives	Pyrimidines and pyrimidine derivatives	map00240 Pyrimidine metabolism; map01100 Metabolic pathways;	down
8.452_300.1046	0.4379	0.0005	0.0019	0	0.0001	1.1295	SBS:Control	Amide:neg	(2z)-2-(4-hydroxybenzylidene)heptyl hydrogen sulfate	C14 H20 O5 S	300.105	8.452		S74851923	HMDB0126532	0.0015	4.8434			11	level4	Benzenoids	Phenols	1-hydroxy-2-unsubstituted benzenoids	Phenols and derivatives		down
0.885_181.1105	0.4376	0.0005	0.002	0.0002	0.0007	1.0782	SBS:Control	Amide:neg	3,4-dimethoxyphenethylamine	C10 H15 N O2	181.111	0.885		S8114	HMDB0041806	0.0002	1.2269			11	level4	Benzenoids	Benzene and substituted derivatives	Methoxybenzenes	Benzene and derivatives		down
2.408_113.0591	0.431	0	0	0	0	1.1491	SBS:Control	Amide:neg	Creatinine	C4 H7 N3 O	113.059	2.408	C00791	S568	HMDB0000562	0.0002	1.3568	90		2	level4	Organic acids and derivatives	Carboxylic acids and derivatives	Amino acids, peptides, and analogues	Amino acids, peptides, and analogues	map00330 Arginine and proline metabolism; map01100 Metabolic pathways;	down
8.719_291.0955	0.4265	0	0.0003	0	0	1.0958	SBS:Control	Amide:neg	8722455	C11 H17 N O8	291.096	8.719	C04580	S58795		0.0001	0.1902			4	level4					NULL	down
0.895_292.132	0.4252	0.0205	0.0424	0.0443	0.079	1.0322	SBS:Control	Amide:neg	Sb-206553	C17 H16 N4 O	292.132	0.895	C11740	S4979		-0.0005	-1.5744			5	level4					NULL	down
8.482_146.0692	0.422	0.0003	0.0012	0	0.0001	1.2107	SBS:Control	Amide:neg	D-(-)-glutamine	C5 H10 N2 O3	146.069	8.482	C00819	MReference-393	HMDB0003423	0	0.199		88.6	6	level2	Organic acids and derivatives	Carboxylic acids and derivatives	Amino acids, peptides, and analogues	Amino acids, peptides, and analogues	map00471 D-Glutamine and D-glutamate metabolism; map01100 Metabolic pathways;	down
0.898_584.2642	0.4199	0.0124	0.0279	0.0282	0.0562	1.1426	SBS:Control	Amide:neg	Bilirubin	C33 H36 N4 O6	584.264	0.898	C00486	MReference-334	HMDB0000054	0.0007	1.2708		75	6	level1	Organoheterocyclic compounds	Tetrapyrroles and derivatives	Bilirubins	Bilirubins	map00860 Porphyrin and chlorophyll metabolism; map01100 Metabolic pathways; map04976 Bile secretion;	down
6.539_293.1474	0.4046	0.0002	0.0008	0	0.0001	1.2233	SBS:Control	Amide:neg	(2s)-4-methyl-2-({[(3s,4s,5r)-2,3,4-trihydroxy-5-(hydroxymethyl)tetrahydro-2-furanyl]methyl}amino)pentanoic acid (non-preferred name)	C12 H23 N O7	293.147	6.539		S35014478	HMDB0037840	0	-0.0417			2	level4	Organic acids and derivatives	Carboxylic acids and derivatives	Amino acids, peptides, and analogues	Amino acids, peptides, and analogues		down
8.469_330.0943	0.4002	0.0001	0.0006	0.0001	0.0003	1.4344	SBS:Control	Amide:neg	1-o-vanilloyl-beta-d-glucose	C14 H18 O9	330.094	8.469	C20470	S28533627		-0.0008	-2.2759			2	level4					NULL	down
1.653_142.0995	0.3932	0.0001	0.0004	0.0001	0.0003	1.1206	SBS:Control	Amide:neg	2347	C8 H14 O2	142.1	1.653		S20080	HMDB0031403	0.0002	1.1812			44	level4	Organic acids and derivatives	Carboxylic acids and derivatives	Carboxylic acids	Organic acids		down
4.624_204.09	0.392	0	0	0	0	1.1898	SBS:Control	Amide:neg	L-tryptophan	C11 H12 N2 O2	204.09	4.624	C00078	BGI382	HMDB0000929	0.0001	0.5219	98.1	94.8	12	level2	Peptides	Amino acids	Common amino acids [Fig]	Amino acids	map00260 Glycine, serine and threonine metabolism; map00380 Tryptophan metabolism; map00400 Phenylalanine, tyrosine and tryptophan biosynthesis; map00970 Aminoacyl-tRNA biosynthesis; map01100 Metabolic pathways; map01210 2-Oxocarboxylic acid metabolism; map01230 Biosynthesis of amino acids; map04726 Serotonergic synapse; map04974 Protein digestion and absorption; map04978 Mineral absorption; map0…	down
7.144_279.1318	0.389	0	0	0	0.0002	1.0386	SBS:Control	Amide:neg	(2s)-3-methyl-2-({[(3s,4s,5r)-2,3,4-trihydroxy-5-(hydroxymethyl)tetrahydro-2-furanyl]methyl}amino)butanoic acid (non-preferred name)	C11 H21 N O7	279.132	7.144		S35014481	HMDB0037844	0	-0.1587			1	level4	Organic acids and derivatives	Carboxylic acids and derivatives	Amino acids, peptides, and analogues	Amino acids, peptides, and analogues		down
0.897_237.1365	0.3797	0.0016	0.0051	0.0013	0.0043	1.0259	SBS:Control	Amide:neg	Viloxazine	C13 H19 N O3	237.137	0.897		S5464		0	0.0718			5	level4						down
0.579_230.0249	0.3792	0	0	0	0	1.6809	SBS:Control	Amide:neg	4-vinylguaiacol sulfate	C9 H10 O5 S	230.025	0.579		S58170415	HMDB0127980	0	0.1544			14	level4	Organic acids and derivatives	Organic sulfuric acids and derivatives	Arylsulfates	Organic acids		down
5.464_135.0356	0.3746	0	0.0001	0	0	1.0355	SBS:Control	Amide:neg	Dl-homocysteine	C4 H9 N O2 S	135.036	5.464	C05330	S757		0.0002	1.6463			4	level4					NULL	down
8.702_260.1372	0.3714	0	0.0001	0	0	1.1477	SBS:Control	Amide:neg	L-gamma-glutamyl-l-leucine	C11 H20 N2 O5	260.137	8.702		S133115	HMDB0011171	0	-0.0365			7	level4	Organic acids and derivatives	Carboxylic acids and derivatives	Amino acids, peptides, and analogues	Amino acids, peptides, and analogues		down
4.576_314.2458	0.3671	0.0016	0.0052	0.0001	0.0004	1.0379	SBS:Control	Amide:neg	(+/-)9,10-dihydroxy-12z-octadecenoic acid	C18 H34 O4	314.246	4.576		MReference-9799		0.0001	0.3956		74.6	10	level2						down
6.565_203.1159	0.3651	0	0	0	0	1.2386	SBS:Control	Amide:neg	Acetylcarnitine	C9 H17 N O4	203.116	6.565		S21243783		0.0001	0.6968			3	level4						down
1.641_201.1367	0.3599	0.0007	0.0027	0.0012	0.0039	1.0004	SBS:Control	Amide:neg	Capryloylglycine	C10 H19 N O3	201.137	1.641		MReference-339	HMDB0000832	0.0002	0.9128		47.4	4	level3	Organic acids and derivatives	Carboxylic acids and derivatives	Amino acids, peptides, and analogues	Amino acids, peptides, and analogues		down
8.476_323.1207	0.3566	0.0001	0.0003	0	0	1.1947	SBS:Control	Amide:neg	Risarestat	C16 H21 N O4 S	323.121	8.476		S117576		0.0015	4.6932			1	level4						down
4.62_117.058	0.3498	0	0	0	0	1.2742	SBS:Control	Amide:neg	Indole	C8 H7 N	117.058	4.62	C00463	S776	HMDB0000738	0.0002	1.3775			2	level4	Organoheterocyclic compounds	Indoles and derivatives	Indoles	Indoles	map00380 Tryptophan metabolism; map00400 Phenylalanine, tyrosine and tryptophan biosynthesis; map01100 Metabolic pathways; map04974 Protein digestion and absorption;	down
0.944_273.0762	0.3278	0	0	0	0	1.0173	SBS:Control	Amide:neg	Pomalidomide	C13 H11 N3 O4	273.076	0.944		S118785		0.0012	4.4961			1	level4						down
0.816_136.0526	0.3235	0	0	0	0	1.0784	SBS:Control	Amide:neg	2145	C8 H8 O2	136.053	0.816	C05613	S7422	HMDB0041485	0.0002	1.2186			23	level4	Benzenoids	Benzene and substituted derivatives	Benzyloxycarbonyls	Benzene and derivatives	NULL	down
0.831_168.0425	0.322	0	0.0001	0.0001	0.0003	1.3736	SBS:Control	Amide:neg	3,4-dihydroxyphenylacetic acid	C8 H8 O4	168.042	0.831	C01161	S532	HMDB0001336	0.0002	1.2185			26	level4	Benzenoids	Phenols	Benzenediols	Phenols and derivatives	map00350 Tyrosine metabolism; map01100 Metabolic pathways; map04728 Dopaminergic synapse; map05030 Cocaine addiction; map05031 Amphetamine addiction; map05034 Alcoholism;	down
1.625_244.1787	0.3158	0.001	0.0034	0.001	0.0035	1.0474	SBS:Control	Amide:neg	Leu-leu	C12 H24 N2 O3	244.179	1.625	C11332	S85053		0	-0.0082			5	level4					NULL	down
0.782_138.0318	0.3103	0	0	0	0	1.2408	SBS:Control	Amide:neg	4-hydroxybenzoate	C7 H6 O3	138.032	0.782	C00156	BGI120	HMDB0000500	0.0001	0.8168	97.3	91.9	10	level2	Benzenoids	Benzene and substituted derivatives	Benzoic acids and derivatives	Benzene and derivatives	map00130 Ubiquinone and other terpenoid-quinone biosynthesis; map00790 Folate biosynthesis; map01100 Metabolic pathways;	down
1.92_221.036	0.306	0	0	0	0.0001	1.5214	SBS:Control	Amide:neg	S-(3-oxo-3-carboxy-n-propyl)cysteine	C7 H11 N O5 S	221.036	1.92		S13628297	HMDB0002135	0.0002	0.7358			1	level4	Organic acids and derivatives	Carboxylic acids and derivatives	Amino acids, peptides, and analogues	Amino acids, peptides, and analogues		down
4.013_220.0883	0.2708	0	0.0001	0.0001	0.0003	1.3581	SBS:Control	Amide:neg	Ala-met	C8 H16 N2 O3 S	220.088	4.013		S88964		0.0002	0.7639		43.4	5	level4						down
0.844_156.0788	0.2509	0	0	0	0	1.4774	SBS:Control	Amide:neg	2,5-dimethyl-4-ethoxy-3(2h)-furanone	C8 H12 O3	156.079	0.844		S2285292	HMDB0032232	0.0002	1.2757			3	level4	Organoheterocyclic compounds	Dihydrofurans	Furanones	Furanones		down
3.843_490.3658	0.244	0.0001	0.0007	0	0	1.1692	SBS:Control	Amide:neg	Eldecalcitol	C30 H50 O5	490.366	3.843		S5293354		-0.0001	-0.118			10	level4						down
3.752_164.0685	0.2407	0	0	0	0	1.642	SBS:Control	Amide:neg	1,5-anhydro-d-glucitol	C6 H12 O5	164.069	3.752	C07326	MReference-176	HMDB0002712	0.0001	0.3563	28.5	73.4	28	level2	Organic oxygen compounds	Organooxygen compounds	Carbohydrates and carbohydrate conjugates	Carbohydrates	NULL	down
3.735_210.074	0.2351	0	0	0	0	1.5183	SBS:Control	Amide:neg	Hept-2-ulose	C7 H14 O7	210.074	3.735		S92980		0.0001	0.4666			5	level4						down
0.871_157.1104	0.2298	0	0	0	0	1.516	SBS:Control	Amide:neg	Tranexamic acid	C8 H15 N O2	157.11	0.871	C12535	S10482000	HMDB0014447	0.0001	0.6008			6	level4	Organic acids and derivatives	Carboxylic acids and derivatives	Amino acids, peptides, and analogues	Amino acids, peptides, and analogues	NULL	down
0.723_432.1917	0.2293	0	0	0	0	1.1948	SBS:Control	Amide:neg	Aspulvinone h	C27 H28 O5	432.192	0.723	C02008	S21864823		-0.002	-4.5801			2	level4					NULL	down
0.882_140.1202	0.228	0	0	0	0	1.5094	SBS:Control	Amide:neg	(e)-non-2-enal	C9 H16 O	140.12	0.882		S4446456		0.0001	0.8625			26	level4						down
4.63_430.1616	0.2273	0	0	0	0	1.4357	SBS:Control	Amide:neg	Sesartemin	C23 H26 O8	430.162	4.63	C10884	S303816	HMDB0038931	-0.0012	-2.7214			5	level4	Phenylpropanoids	Lignans	Lignans	Lignans	NULL	down
0.588_212.0323	0.227	0	0	0	0.0001	1.7864	SBS:Control	Amide:neg	5-carboxyvanillic acid	C9 H8 O6	212.032	0.588	C18338	S15630		0.0002	0.918			10	level4						down
0.737_145.0529	0.2261	0	0	0	0	1.5618	SBS:Control	Amide:neg	Fg7175000	C9 H7 N O	145.053	0.737	C06338	S5816		0.0001	0.7676			6	level4					NULL	down
0.642_387.1718	0.2248	0	0	0	0	1.5521	SBS:Control	Amide:neg	Nemonapride (jan)	C21 H26 Cl N3 O2	387.172	0.642	C12915	S137667		0.0004	1.0537			1	level4					NULL	down
7.825_192.0636	0.2214	0.0003	0.0013	0.0003	0.001	1.0864	SBS:Control	Amide:neg	D-(-)-quinic acid	C7 H12 O6	192.064	7.825	C00296	MReference-367	HMDB0003072	0.0003	1.3218		96	5	level2	Organic oxygen compounds	Organooxygen compounds	Alcohols and polyols	Alcohols	map00400 Phenylalanine, tyrosine and tryptophan biosynthesis; map01100 Metabolic pathways;	down
0.733_285.173	0.2203	0	0	0	0	1.1838	SBS:Control	Amide:neg	Isococculidine	C18 H23 N O2	285.173	0.733	C09546	S390765		0.0001	0.2469			2	level4	Alkaloids	Alkaloids derived from tyrosine	Isoquinoline alkaloids	Alkaloids	NULL	down
1.973_134.0581	0.218	0.0002	0.001	0	0.0002	1.1373	SBS:Control	Amide:neg	2,2-bis(hydroxymethyl)propionic acid	C5 H10 O4	134.058	1.973		MReference-3259		0.0002	1.3311		37.2	14	level3						down
0.568_265.8979	0.2108	0	0	0	0	1.4299	SBS:Control	Amide:neg	Lucel	C8 H2 Cl4 N2	265.898	0.568	C18936	S17951		0.0007	2.7819			1	level4					NULL	down
1.631_180.0424	0.2108	0	0	0	0	1.6735	SBS:Control	Amide:neg	Caffeate	C9 H8 O4	180.042	1.631	C01481	BGI174		0.0002	0.9438	11.8		19	level3					NULL	down
1.441_340.0095	0.2059	0	0	0	0	1.6005	SBS:Control	Amide:neg	Bis(4-nitrophenyl) phosphate	C12 H9 N2 O8 P	340.01	1.441	C03779	S250		-0.0001	-0.4328			1	level4					NULL	down
0.742_182.9993	0.1958	0.0034	0.0096	0.0023	0.0069	1.2469	SBS:Control	Amide:neg	Saccharin	C7 H5 N O3 S	182.999	0.742	C12283	S4959	HMDB0029723	0.0003	1.6819			1	level4	Organoheterocyclic compounds	Benzothiazoles	null	Benzothiazoles	map04742 Taste transduction;	down
0.776_247.999	0.1943	0	0.0002	0.0001	0.0003	1.0501	SBS:Control	Amide:neg	Vanillic acid 4-sulfate	C8 H8 O7 S	247.999	0.776		S339308	HMDB0041788	-0.0001	-0.3923			3	level4	Benzenoids	Benzene and substituted derivatives	Benzoic acids and derivatives	Benzene and derivatives		down
4.729_189.1002	0.1905	0.0034	0.0095	0.0006	0.0022	1.0402	SBS:Control	Amide:neg	(+)-castanospermine	C8 H15 N O4	189.1	4.729	C02256	S49177		0.0001	0.7434			12	level4	Alkaloids	Alkaloids derived from lysine	Indolizidine alkaloids	Alkaloids	NULL	down
0.841_440.3866	0.1883	0.0006	0.0024	0.0009	0.0032	1.1405	SBS:Control	Amide:neg	Mfcd00083068	C27 H52 O4	440.387	0.841		S82021		0.0001	0.1362			3	level4						down
0.722_231.0201	0.1872	0	0	0	0	2.4533	SBS:Control	Amide:neg	Paracetamol sulfate	C8 H9 N O5 S	231.02	0.722		S75741	HMDB0059911	0	-0.0552			2	level4	Organic acids and derivatives	Organic sulfuric acids and derivatives	Arylsulfates	Organic acids		down
0.825_158.0944	0.1863	0	0	0	0	1.7413	SBS:Control	Amide:neg	3683	C8 H14 O3	158.094	0.825	C02975	S208322	HMDB0031307	0.0001	0.5458			21	level4	Organic acids and derivatives	Keto acids and derivatives	Beta-keto acids and derivatives	Organic acids	NULL	down
0.877_186.1257	0.1849	0	0	0	0	1.6453	SBS:Control	Amide:neg	Queen bee acid	C10 H18 O3	186.126	0.877		S4472163		0.0002	0.8085			32	level4						down
1.439_338.0115	0.1817	0	0	0	0	1.6995	SBS:Control	Amide:neg	Chlortalidone	C14 H11 Cl N2 O4 S	338.012	1.439		S2631	HMDB0014455	-0.0013	-3.7224			2	level4	Organoheterocyclic compounds	Isoindoles and derivatives	Isoindolines	Indole and derivatives		down
4.843_296.1988	0.1762	0.0009	0.0031	0.0003	0.0013	1.002	SBS:Control	Amide:neg	(+)-10-deoxymethynolide	C17 H28 O4	296.199	4.843	C11993	S4445261		0	0.0513			3	level4	PK Polyketides	PK04 Macrolides and lactone polyketides	Null	Polyketides[PK]	map01100 Metabolic pathways;	down
0.878_164.0839	0.1744	0	0	0	0	1.4433	SBS:Control	Amide:neg	4-phenylbutyric acid	C10 H12 O2	164.084	0.878	C21793	MReference-3074	HMDB0000543	0.0002	0.9432		33.9	54	level3	Benzenoids	Benzene and substituted derivatives	null	Benzene and derivatives	NULL	down
4.199_264.1109	0.1691	0	0	0	0	1.679	SBS:Control	Amide:neg	N-phenylacetylglutamine	C13 H16 N2 O4	264.111	4.199	C04148	MReference-541	HMDB0006344	-0.0001	-0.2775		75.9	4	level2	Organic acids and derivatives	Carboxylic acids and derivatives	Amino acids, peptides, and analogues	Amino acids, peptides, and analogues	map00360 Phenylalanine metabolism;	down
0.732_251.1886	0.1675	0	0	0	0	1.3822	SBS:Control	Amide:neg	(-)-nupharamine	C15 H25 N O2	251.189	0.732	C17464	S9087243		0	0.1135			1	level4					NULL	down
0.708_338.0461	0.1471	0.0019	0.006	0.0023	0.0069	1.0394	SBS:Control	Amide:neg	3-(2,5-dihydroxyphenyl)-3-oxo-1-phenylpropyl hydrogen sulfate	C15 H14 O7 S	338.046	0.708		S74853809	HMDB0135370	0.0001	0.1922			15	level4	Phenylpropanoids and polyketides	Linear 1,3-diarylpropanoids	Chalcones and dihydrochalcones	Polyketides[PK]		down
8.723_342.1166	0.1439	0.0008	0.0028	0.0001	0.0006	1.1562	SBS:Control	Amide:neg	Maltose	C12 H22 O11	342.117	8.723	C00208	BGI391	HMDB0000163	0.0004	1.1845	97.4	93.6	45	level2	Carbohydrates	Oligosaccharides [Fig]	Disaccharides	Carbohydrates	map00500 Starch and sucrose metabolism; map01100 Metabolic pathways; map02010 ABC transporters; map04742 Taste transduction; map04973 Carbohydrate digestion and absorption;	down
0.718_196.9203	0.1407	0	0	0	0	1.5345	SBS:Control	Amide:neg	Tcpy	C5 H2 Cl3 N O	196.92	0.718		S21541	HMDB0039853	0.0001	0.7254			1	level4	Organoheterocyclic compounds	Pyridines and derivatives	Halopyridines	Pyridine and derivatives		down
0.656_454.0934	0.1386	0	0	0	0	1.796	SBS:Control	Amide:neg	(2e)-4-{3-[2-(2,4-dihydroxyphenyl)-2-oxoethyl]-4,6-dihydroxy-2-methoxyphenyl}-2-methyl-2-buten-1-yl hydrogen sulfate	C20 H22 O10 S	454.093	0.656		S74851723		0	0.0001			1	level4						down
5.589_508.2518	0.1347	0.0044	0.0118	0.0241	0.0492	1.0508	SBS:Control	Amide:neg	4-{[(1r,2r)-2-{[4-(1,2-benzothiazol-3-yl)-1-piperazinyl]methyl}cyclohexyl]methyl}-10-hydroxy-4-azatricyclo[5.2.1.0~2,6~]decane-3,5-dione	C28 H36 N4 O3 S	508.252	5.589		S35031797	HMDB0060828	0.001	2.0489			1	level4	Nucleosides, nucleotides, and analogues	Nucleoside and nucleotide analogues	1-pyranosylindoles	Indole and derivatives		down
0.58_249.9969	0.1307	0	0	0	0	1.3838	SBS:Control	Amide:neg	Thienodolin	C11 H7 Cl N2 O S	249.997	0.58	C09245	S390644		0.0001	0.4325			1	level4					NULL	down
0.817_226.0478	0.1295	0	0	0	0	1.9765	SBS:Control	Amide:neg	Prephenic acid	C10 H10 O6	226.048	0.817		S1001		0.0001	0.4071			10	level4						down
0.544_347.9948	0.1292	0	0.0001	0	0	1.4148	SBS:Control	Amide:neg	Sorivudine	C11 H13 Br N2 O6	347.995	0.544		S4445384		-0.0009	-2.509			1	level4						down
0.579_413.9738	0.1202	0	0	0	0	1.545	SBS:Control	Amide:neg	Perfluorooctanoic acid	C8 H F15 O2	413.974	0.579		S9180	HMDB0059587	0.0001	0.2847			1	level4	Organohalogen compounds	Alkyl halides	Alkyl fluorides	Alkyl fluorides		down
1.895_285.0669	0.1191	0.0035	0.0098	0.0305	0.0593	1.0259	SBS:Control	Amide:neg	7086	C12 H15 N O5 S	285.067	1.895		S59303	HMDB0041892	-0.0002	-0.7566			1	level4	Organic acids and derivatives	Carboxylic acids and derivatives	Amino acids, peptides, and analogues	Amino acids, peptides, and analogues		down
0.668_213.0095	0.1154	0	0	0	0	2.5181	SBS:Control	Amide:neg	3-indoxyl sulphate	C8 H7 N O4 S	213.01	0.668		MReference-1303	HMDB0000682	0	-0.1376	54	94.9	1	level2	Organic acids and derivatives	Organic sulfuric acids and derivatives	Arylsulfates	Organic acids		down
0.66_189.0097	0.104	0	0	0	0	1.9666	SBS:Control	Amide:neg	Lanthionine ketimine	C6 H7 N O4 S	189.01	0.66		S118424	HMDB0004823	0.0001	0.5645			3	level4	Organic acids and derivatives	Carboxylic acids and derivatives	Amino acids, peptides, and analogues	Amino acids, peptides, and analogues		down
0.582_228.0456	0.0991	0	0	0	0	1.7676	SBS:Control	Amide:neg	(3e)-4-phenyl-3-buten-2-yl hydrogen sulfate	C10 H12 O4 S	228.046	0.582		S74853424	HMDB0133731	0	0.0341			2	level4	Benzenoids	Benzene and substituted derivatives	Styrenes	Benzene and derivatives		down
2.532_84.021	0.0986	0	0	0	0	1.8391	SBS:Control	Amide:neg	Lu3453000	C4 H4 O2	84.021	2.532	C17601	S9917	HMDB0032330	-0.0001	-1.698			4	level4	Organoheterocyclic compounds	Dihydrofurans	Furanones	Furanones	NULL	down
1.249_165.0428	0.098	0	0.0002	0.0001	0.0005	1.6078	SBS:Control	Amide:neg	Am9627000	C8 H7 N O3	165.043	1.249	C02803	S21106581		0.0002	1.2616			8	level4					NULL	down
0.539_399.944	0.091	0	0	0	0	1.7541	SBS:Control	Amide:neg	Perfluorohexanesulfonic acid	C6 H F13 O3 S	399.944	0.539		S61053	HMDB0094700	0.0002	0.4001			1	level4	Organohalogen compounds	Alkyl halides	Alkyl fluorides	Alkyl fluorides		down
6.706_242.1519	0.0874	0	0	0	0	1.8548	SBS:Control	Amide:neg	5-octyl-2-oxotetrahydro-3-furancarboxylic acid	C13 H22 O4	242.152	6.706		S35013298	HMDB0030987	0.0001	0.3794			2	level4	Organoheterocyclic compounds	Lactones	Gamma butyrolactones	Gamma butyrolactones		down
1.928_292.0735	0.0812	0.0005	0.002	0	0.0002	1.2036	SBS:Control	Amide:neg	3-hydroxy-4-(4-hydroxyphenyl)-1h,3h-benzo[de]isochromen-1-one	C18 H12 O4	292.074	1.928		S9208825	HMDB0039405	-0.0001	-0.202			2	level4	Benzenoids	Naphthalenes	Phenylnaphthalenes	Benzene and derivatives		down
0.808_249.0636	0.078	0	0.0001	0.0001	0.0003	1.6491	SBS:Control	Amide:neg	N-[(4-methoxy-1-benzofuran-5-yl)carbonyl]glycine	C12 H11 N O5	249.064	0.808		S74852585	HMDB0129408	-0.0001	-0.3007			1	level4	Organic acids and derivatives	Carboxylic acids and derivatives	Amino acids, peptides, and analogues	Amino acids, peptides, and analogues		down
0.624_424.083	0.0743	0.0012	0.004	0.0002	0.0009	1.144	SBS:Control	Amide:neg	2-[2-oxo-9-(sulfooxy)-8,9-dihydro-2h-furo[2,3-h]chromen-8-yl]-2-propanyl 3-methyl-2-butenoate	C19 H20 O9 S	424.083	0.624		S74852381	HMDB0128922	0.0002	0.4075			1	level4	Phenylpropanoids and polyketides	Coumarins and derivatives	Furanocoumarins	Coumarins and derivatives		down
0.622_154.0267	0.0725	0	0	0	0	2.1061	SBS:Control	Amide:neg	3,5-dihydroxybenzoic acid	C7 H6 O4	154.027	0.622		MReference-145	HMDB0013677	0.0001	0.6374	82.6	84.2	8	level2	Benzenoids	Benzene and substituted derivatives	Benzoic acids and derivatives	Benzene and derivatives		down
0.531_499.9372	0.0722	0	0	0	0	1.4394	SBS:Control	Amide:neg	Perfluorooctanesulfonic acid	C8 H F17 O3 S	499.937	0.531	C18142	S67068	HMDB0059586	-0.0003	-0.5741			1	level4	Organohalogen compounds	Alkyl halides	Alkyl fluorides	Alkyl fluorides	NULL	down
3.041_166.0492	0.069	0.004	0.011	0.0078	0.0189	1.1514	SBS:Control	Amide:neg	7-methylxanthine	C6 H6 N4 O2	166.049	3.041	C16353	MReference-277	HMDB0001991	0.0001	0.705		69.6	4	level2	Organoheterocyclic compounds	Imidazopyrimidines	Purines and purine derivatives	Purines and derivatives	map00232 Caffeine metabolism; map01100 Metabolic pathways;	down
0.78_147.0321	0.0685	0	0	0	0	2.0668	SBS:Control	Amide:neg	Isatin	C8 H5 N O2	147.032	0.78	C11129	S6787	HMDB0061933	0.0001	0.7847			3	level4	Organoheterocyclic compounds	Indoles and derivatives	Indolines	Indole and derivatives	NULL	down
0.692_384.1972	0.0625	0	0	0	0	1.958	SBS:Control	Amide:neg	Bortezomib	C19 H25 B N4 O4	384.197	0.692		S343402	HMDB0014334	0.0003	0.8571			1	level4	Organic acids and derivatives	Carboxylic acids and derivatives	Amino acids, peptides, and analogues	Amino acids, peptides, and analogues		down
6.055_205.0951	0.0624	0.0029	0.0085	0.0015	0.0048	1.1814	SBS:Control	Amide:neg	N-acetyl-d-quinovosamine	C8 H15 N O5	205.095	6.055	C15481	S10128482		0.0001	0.3947			3	level4	Carbohydrates	Monosaccharides	Amino sugars [Fig]	Carbohydrates	NULL	down
1.001_203.0584	0.06	0	0	0	0	2.0219	SBS:Control	Amide:neg	Indole-3-pyrubate	C11 H9 N O3	203.058	1.001	C00331	S781	HMDB0060484	0.0001	0.5733			2	level4	Organoheterocyclic compounds	Indoles and derivatives	Indolyl carboxylic acids and derivatives	Indole and derivatives	map00380 Tryptophan metabolism; map01100 Metabolic pathways;	down
0.871_386.3398	0.0582	0.0001	0.0006	0.0001	0.0004	1.277	SBS:Control	Amide:neg	Mfcd00046761	C23 H46 O4	386.34	0.871		S2497482		0.0002	0.5126			6	level4						down
4.439_196.0598	0.0563	0.0032	0.0091	0.0078	0.0189	1.1235	SBS:Control	Amide:neg	1,7-dimethyluric acid	C7 H8 N4 O3	196.06	4.439	C16356	MReference-16	HMDB0011103	0.0001	0.7242		72.8	6	level2	Organoheterocyclic compounds	Imidazopyrimidines	Purines and purine derivatives	Purines and derivatives	map00232 Caffeine metabolism; map01100 Metabolic pathways;	down
7.858_169.0854	0.0537	0	0	0	0	1.5827	SBS:Control	Amide:neg	1-methylhistidine	C7 H11 N3 O2	169.085	7.858	C01152	MReference-125	HMDB0000479	0.0002	1.365		81.4	6	level2	Organic acids and derivatives	Carboxylic acids and derivatives	Amino acids, peptides, and analogues	Amino acids, peptides, and analogues	map00340 Histidine metabolism; map01100 Metabolic pathways;	down
0.596_244.0404	0.0534	0	0	0	0	2.1586	SBS:Control	Amide:neg	Eugenol sulfate	C10 H12 O5 S	244.04	0.596		S157181	HMDB0135245	-0.0001	-0.566			25	level4	Organic acids and derivatives	Organic sulfuric acids and derivatives	Arylsulfates	Organic acids		down
1.144_412.0467	0.05	0.0099	0.0232	0.0112	0.0256	1.0163	SBS:Control	Amide:neg	2,6-dimethoxy-4-[(1e)-3-oxo-3-(2,4,6-trihydroxyphenyl)-1-propen-1-yl]phenyl hydrogen sulfate	C17 H16 O10 S	412.047	1.144		S74851549	HMDB0124891	0.0003	0.6461			1	level4	Phenylpropanoids and polyketides	Linear 1,3-diarylpropanoids	Chalcones and dihydrochalcones	Polyketides[PK]		down
1.213_130.0381	0.0497	0	0	0	0	2.4576	SBS:Control	Amide:neg	Ureidoacrylic acid	C4 H6 N2 O3	130.038	1.213	C20254	S26331743		0.0003	2.0552			1	level4					map00240 Pyrimidine metabolism; map01100 Metabolic pathways;	down
0.587_350.0098	0.0461	0.0006	0.0022	0.0006	0.0022	1.5613	SBS:Control	Amide:neg	5-hydroxy-2-(4-hydroxyphenyl)-4-oxo-4h-chromen-7-yl hydrogen sulfate	C15 H10 O8 S	350.01	0.587		S24843470	HMDB0037851	0.0002	0.4968			7	level4	Phenylpropanoids and polyketides	Flavonoids	Flavones	Flavonoids		down
1.472_150.0682	0.0461	0.0011	0.0037	0.0002	0.0008	1.2855	SBS:Control	Amide:neg	3,4-dimethylbenzoic acid	C9 H10 O2	150.068	1.472		MReference-2597	HMDB0002237	0.0001	0.9654		49.1	35	level3	Benzenoids	Benzene and substituted derivatives	Benzoic acids and derivatives	Benzene and derivatives		down
0.585_202.03	0.0454	0	0	0	0	2.2602	SBS:Control	Amide:neg	4-ethylphenylsulfonic acid	C8 H10 O4 S	202.03	0.585		S34448630	HMDB0062551	0	0.2337			2	level4	Organic acids and derivatives	Organic sulfuric acids and derivatives	Arylsulfates	Organic acids		down
6.191_259.9989	0.0407	0	0.0002	0	0	1.61	SBS:Control	Amide:neg	Caffeic acid 3-sulfate	C9 H8 O7 S	259.999	6.191		S30777605	HMDB0041706	-0.0002	-0.6089			7	level4	Phenylpropanoids and polyketides	Cinnamic acids and derivatives	Hydroxycinnamic acids and derivatives	Polyketides[PK]		down
2.492_140.0475	0.04	0	0	0	0	2.3683	SBS:Control	Amide:neg	Lv1850000	C7 H8 O3	140.048	2.492		S11485	HMDB0059862	0.0001	0.9189			15	level4	Organoheterocyclic compounds	Furans	Furoic acid and derivatives	Furoic acid and derivatives		down
0.756_234.0198	0.039	0	0.0001	0	0	1.874	SBS:Control	Amide:neg	4-ethyl-2,6-dihydroxyphenyl hydrogen sulfate	C8 H10 O6 S	234.02	0.756		S74852096	HMDB0128030	0	0.0962			1	level4	Organic acids and derivatives	Organic sulfuric acids and derivatives	Arylsulfates	Organic acids		down
2.491_184.0373	0.0385	0	0	0	0	2.5978	SBS:Control	Amide:neg	Dihydroxymandelic acid	C8 H8 O5	184.037	2.491	C05580	BGI237	HMDB0001866	0.0001	0.6765	20.8		10	level3	Benzenoids	Phenols	Benzenediols	Phenols and derivatives	map00350 Tyrosine metabolism; map01100 Metabolic pathways;	down
0.618_362.0131	0.0366	0	0	0	0	2.7756	SBS:Control	Amide:neg	Coumaphos	C14 H16 Cl O5 P S	362.013	0.618	C11025	S2768		-0.0014	-3.8214			2	level4					NULL	down
2.781_187.0635	0.0366	0	0	0	0	2.0497	SBS:Control	Amide:neg	Indole-3-acrylic acid	C11 H9 N O2	187.064	2.781		MReference-449		0.0002	0.8626		86.3	1	level2						down
2.885_454.2567	0.0363	0	0	0	0	1.7176	SBS:Control	Amide:neg	Rhodojaponin iv	C24 H38 O8	454.257	2.885	C09180	S390620		0.0001	0.1307			2	level4	Terpenoids	Diterpenoids (C20)	Grayanoids	Terpenoids	NULL	down
0.612_110.0368	0.0359	0	0	0	0	2.4602	SBS:Control	Amide:neg	Hydroquinone	C6 H6 O2	110.037	0.612	C00530	S764	HMDB0002434	0	0.0011			7	level4	Benzenoids	Phenols	Benzenediols	Phenols and derivatives	map00350 Tyrosine metabolism; map01100 Metabolic pathways;	down
0.605_288.0302	0.0341	0	0.0001	0	0.0001	1.8885	SBS:Control	Amide:neg	2-hydroxy-5-[(5-oxotetrahydro-2-furanyl)methyl]phenyl hydrogen sulfate	C11 H12 O7 S	288.03	0.605		S35032834	HMDB0029191	-0.0002	-0.5449			6	level4	Organic acids and derivatives	Organic sulfuric acids and derivatives	Arylsulfates	Organic acids		down
0.626_246.056	0.0333	0	0	0	0	2.2634	SBS:Control	Amide:neg	3-(4-methoxyphenyl)propyl hydrogen sulfate	C10 H14 O5 S	246.056	0.626		S74853940	HMDB0135750	-0.0002	-0.822			1	level4	Benzenoids	Phenol ethers	Anisoles	Benzene and derivatives		down
4.858_274.0147	0.0326	0	0	0	0	2.2833	SBS:Control	Amide:neg	Ferulic acid 4-sulfate	C10 H10 O7 S	274.015	4.858		S4878542	HMDB0029200	-0.0001	-0.2258			4	level4	Phenylpropanoids and polyketides	Cinnamic acids and derivatives	Hydroxycinnamic acids and derivatives	Polyketides[PK]		down
0.705_134.0733	0.0313	0	0	0	0	1.6579	SBS:Control	Amide:neg	Cinnamyl alcohol	C9 H10 O	134.073	0.705	C02394	S21105870	HMDB0029698	0.0001	0.862			18	level4	Phenylpropanoids and polyketides	Cinnamyl alcohols	null	Cinnamyl alcohols		down
1.779_198.0754	0.0313	0.0017	0.0054	0.0587	0.1011	1.3716	SBS:Control	Amide:neg	(2e)-2-cyano-n-(ethylcarbamoyl)-2-(methoxyimino)acetamide	C7 H10 N4 O3	198.075	1.779	C18498	S4516330		0.0001	0.7228			3	level4					NULL	down
0.682_252.0201	0.0309	0.0004	0.0017	0.0001	0.0003	1.5213	SBS:Control	Amide:neg	(3e,5z)-6-(4-chlorophenyl)-6-hydroxy-2-oxo-3,5-hexadienoic acid	C12 H9 Cl O4	252.02	0.682		S4444454		0.0012	4.7132			2	level4						down
1.073_254.0579	0.0268	0.0009	0.0031	0	0	1.2049	SBS:Control	Amide:neg	Daidzein	C15 H10 O4	254.058	1.073	C10208	MReference-680	HMDB0003312	0	-0.134		85.5	32	level2	Phenylpropanoids and polyketides	Isoflavonoids	Isoflav-2-enes	Flavonoids		down
0.617_184.012	0.021	0	0	0	0	2.8514	SBS:Control	Amide:neg	2,4-dinitrophenol	C6 H4 N2 O5	184.012	0.617	C02496	MReference-3097		0	-0.2108		68.7	1	level2					NULL	down
4.387_463.1842	0.021	0.0001	0.0004	0	0	1.7146	SBS:Control	Amide:neg	(5alpha,6beta)-3-hydroxy-17-methyl-4,5-epoxymorphinan-6-yl beta-l-glucopyranosiduronic acid	C23 H29 N O9	463.184	4.387		S30778634	HMDB0061137	-0.0001	-0.1614			2	level4	Alkaloids and derivatives	Morphinans	null	Alkaloids and derivatives		down
0.606_108.0571	0.0197	0	0	0	0	2.9507	SBS:Control	Amide:neg	4-methylphenol	C7 H8 O	108.057	0.606	C01468	MReference-3199	HMDB0001858	-0.0004	-3.7194		89.4	5	level2	Benzenoids	Phenols	Cresols	Phenols and derivatives	map01100 Metabolic pathways; map04974 Protein digestion and absorption;	down
0.608_188.0144	0.0191	0	0	0	0	3.0412	SBS:Control	Amide:neg	P-cresylsulfate	C7 H8 O4 S	188.014	0.608		S3806481	HMDB0011635	0	0.1846			3	level4	Organic acids and derivatives	Organic sulfuric acids and derivatives	Arylsulfates	Organic acids		down
0.701_180.0788	0.019	0	0	0	0	1.9239	SBS:Control	Amide:neg	Propylparaben	C10 H12 O3	180.079	0.701	D01422	MReference-2880	HMDB0032574	0.0002	0.9028		66.9	38	level2	Benzenoids	Benzene and substituted derivatives	Benzoic acids and derivatives	Benzene and derivatives		down
0.558_366.0412	0.0168	0.0004	0.0016	0.0004	0.0016	1.6785	SBS:Control	Amide:neg	4-(7-hydroxy-8-methoxy-4-oxo-3,4-dihydro-2h-chromen-2-yl)phenyl hydrogen sulfate	C16 H14 O8 S	366.041	0.558		S74853256	HMDB0133292	0.0002	0.5681			4	level4	Phenylpropanoids and polyketides	Flavonoids	O-methylated flavonoids	Flavonoids		down
2.449_208.0946	0.0162	0	0	0	0	2.3617	SBS:Control	Amide:neg	Dambonitol	C8 H16 O6	208.095	2.449		S10254650	HMDB0033942	-0.0001	-0.4605			1	level4	Organic oxygen compounds	Organooxygen compounds	Alcohols and polyols	Alcohols		down
1.186_180.0649	0.0143	0.0005	0.002	0.0019	0.0057	1.6583	SBS:Control	Amide:neg	Theophylline	C7 H8 N4 O2	180.065	1.186	C07130	MReference-2	HMDB0001889	0.0002	1.2165		93.7	3	level2	Organoheterocyclic compounds	Imidazopyrimidines	Purines and purine derivatives	Purines and derivatives	map00232 Caffeine metabolism; map01100 Metabolic pathways;	down
2.402_254.1001	0.0124	0	0	0	0	2.452	SBS:Control	Amide:neg	3-o-beta-d-galactosyl-sn-glycerol	C9 H18 O8	254.1	2.402	C05401	S10263569		0	-0.1767			3	level4					map00052 Galactose metabolism; map00561 Glycerolipid metabolism;	down
0.592_452.0776	0.0114	0	0	0	0	2.1552	SBS:Control	Amide:neg	(2e)-3-{4-hydroxy-3-methoxy-5-[6-methoxy-4-(sulfooxy)-3,4-dihydro-2h-chromen-3-yl]phenyl}acrylic acid	C20 H20 O10 S	452.078	0.592		S4479588	HMDB0038789	-0.0002	-0.3515			2	level4	Phenylpropanoids and polyketides	Isoflavonoids	O-methylated isoflavonoids	Flavonoids		down
5.111_262.0147	0.0112	0	0	0	0	2.4027	SBS:Control	Amide:neg	Homovanillic acid sulfate	C9 H10 O7 S	262.015	5.111		S21896746	HMDB0011719	-0.0001	-0.283			7	level4	Organic acids and derivatives	Organic sulfuric acids and derivatives	Arylsulfates	Organic acids		down
0.692_145.0198	0.0111	0	0	0	0	2.564	SBS:Control	Amide:neg	3,4-dehydrothiomorpholine-3-carboxylic acid	C5 H7 N O2 S	145.02	0.692	C04445	S163623		0.0001	0.67			1	level4					NULL	down
0.689_208.0042	0.0101	0	0	0	0	2.8409	SBS:Control	Amide:neg	(1e)-1-(allyldisulfanyl)-3-(methylsulfinyl)-1-propene	C7 H12 O S3	208.004	0.689		S14860554	HMDB0032653	-0.0008	-3.961			1	level4	Organosulfur compounds	Sulfoxides	null	Sulfoxides		down
0.604_189.9936	0.0091	0	0	0	0	2.9953	SBS:Control	Amide:neg	Mfcd12546417	C6 H6 O5 S	189.994	0.604	C06674	S164229		0	0.1515			4	level4						down
1.105_179.0619	0.009	0.0004	0.0017	0	0.0001	1.6951	SBS:Control	Amide:neg	Cyclamic acid	C6 H13 N O3 S	179.062	1.105	C02824	S7252	HMDB0031340	0.0003	1.4874			3	level4	Organic acids and derivatives	Sulfamic acid derivatives	Cyclamates	Organic acids		down
0.587_218.0249	0.0088	0	0	0	0	2.9116	SBS:Control	Amide:neg	4-(2-hydroxyethyl)phenyl hydrogen sulfate	C8 H10 O5 S	218.025	0.587		S30777652	HMDB0041785	0	0.0203			2	level4	Organic acids and derivatives	Organic sulfuric acids and derivatives	Arylsulfates	Organic acids		down
0.596_205.9885	0.0081	0	0	0	0	3.1466	SBS:Control	Amide:neg	5-sulfooxymethylfurfural	C6 H6 O6 S	205.988	0.596		S136301	HMDB0059752	0	-0.1897			3	level4	Organic oxygen compounds	Organooxygen compounds	Carbonyl compounds	Carbonyl compounds		down
0.618_334.0148	0.0077	0	0	0	0	2.2527	SBS:Control	Amide:neg	3-(7-hydroxy-4-oxo-4h-chromen-2-yl)phenyl hydrogen sulfate	C15 H10 O7 S	334.015	0.618		S74853274	HMDB0133344	0	0.1361			3	level4	Phenylpropanoids and polyketides	Flavonoids	Flavones	Flavonoids		down
0.705_178.0632	0.0071	0.001	0.0034	0.0002	0.0007	1.5363	SBS:Control	Amide:neg	(e)-4-methoxycinnamic acid	C10 H10 O3	178.063	0.705		S609479	HMDB0002040	0.0002	1.1564			33	level4	Phenylpropanoids and polyketides	Cinnamic acids and derivatives	Cinnamic acids	Polyketides[PK]		down
1.158_196.0737	0.007	0.0057	0.0146	0.0058	0.0148	1.233	SBS:Control	Amide:neg	Cu8460000	C10 H12 O4	196.074	1.158		S19331	HMDB0029648	0.0001	0.5298			30	level4	Benzenoids	Benzene and substituted derivatives	Benzoyl derivatives	Benzene and derivatives		down
1.927_189.0792	0.0037	0	0	0	0	2.7476	SBS:Control	Amide:neg	Methyl indole-3-acetate	C11 H11 N O2	189.079	1.927	C20635	MReference-489	HMDB0029738	0.0002	1.1482	38	57.6	6	level3	Organoheterocyclic compounds	Indoles and derivatives	Indolyl carboxylic acids and derivatives	Indole and derivatives	NULL	down
0.866_382.036	0.0032	0.0004	0.0016	0.0001	0.0004	1.9227	SBS:Control	Amide:neg	5-(5,7-dihydroxy-4-oxo-3,4-dihydro-2h-chromen-2-yl)-2-methoxyphenyl hydrogen sulfate	C16 H14 O9 S	382.036	0.866		S35032835	HMDB0029202	0.0002	0.4567			9	level4	Phenylpropanoids and polyketides	Flavonoids	O-methylated flavonoids	Flavonoids		down
1.056_354.0411	0.0032	0	0.0001	0	0	2.3604	SBS:Control	Amide:neg	Dihydronaringenin-o-sulphate	C15 H14 O8 S	354.041	1.056		S30778503	HMDB0059996	0.0002	0.4837			11	level4	Phenylpropanoids and polyketides	Linear 1,3-diarylpropanoids	Chalcones and dihydrochalcones	Polyketides[PK]		down
0.589_204.0093	0.0028	0	0	0	0	3.2257	SBS:Control	Amide:neg	Guaiacol sulfate	C7 H8 O5 S	204.009	0.589		S21078	HMDB0060013	0.0001	0.3042			1	level4	Organic acids and derivatives	Organic sulfuric acids and derivatives	Arylsulfates	Organic acids		down
1.667_247.0514	0.0018	0.0016	0.0051	0.0043	0.0114	1.5524	SBS:Control	Amide:neg	Forchlorfenuron	C12 H10 Cl N3 O	247.051	1.667	C18604	S84301		0.0002	0.646			1	level4					NULL	down
